# Supplementary material for: Effects of protein interaction data integration, representation and reliability on the use of network properties for drug target prediction
Source: BMC Bioinformatics. 2012 Nov 12;13:294. doi: 10.1186/1471-2105-13-294 (PMC3534413; doi:10.1186/1471-2105-13-294)
Supplement: Additional file 1 — This is a plain text file that contains R code to reproduce all R analyses in the paper. See http://www.r-project.org/. [file 1471-2105-13-294-S1.txt]

###############
# Additional File 1
# Code for the Paper "Effects of Protein Interaction Data Integration, Representation and
# Reliability in Drug Target Prediction"
# Written by: Antonio Mora
# Aug-Dec., 2011
###############

#######################
# 0. Needed Libraries and Files:
#######################
library(iRefR)			# iRefR can be installed from CRAN.
library(limma)			# limma can be installed from bioconductor.
library(moments)		# moments can be installed from CRAN.
library(org.Hs.eg.db)     	# org.Hs.eg.db can be installed from bioconductor.
library(annotate)		# annotate can be installed from bioconductor.
library(GO.db)			# GO.db can be installed from bioconductor.

# The following files are needed to run this code and can be obtained upon request to the authors of the paper:
# drugbank_mitab.txt   (section 1. Getting Networks)
# PSISCORE-MIscore-iRefIndex-8.0-9606.txt   (section 1. Getting Networks)
# uniprot_Homo_sapiens2.tab   (section 5. Pathway Analysis)
# morbidmap_09112010.txt   (section 6. Disease Analysis)

#######################
# 1. Getting Networks:
#######################
# 1.1. Generating Base Graph:
irefindex_curr_human = get_irefindex("9606", "8.0", getwd())		# 355104 records

# Assumption1: Only human-human interactions:
human_human_list = data.frame(irefindex_curr_human$taxa, irefindex_curr_human$taxb)
tmp = do.call(`paste`, c(unname(human_human_list), list(sep=".")))
irefindex_curr_hh = irefindex_curr_human[tmp=="taxid:9606(Homo sapiens).taxid:9606(Homo sapiens)" | tmp=="-.taxid:9606(Homo sapiens)",]					# 319447 records

# Assumption2: Removing intra-protein interactions:
irefindex_curr_hh = irefindex_curr_hh[-which(irefindex_curr_hh$edgetype=="X" & (as.character(irefindex_curr_hh[,1])==as.character(irefindex_curr_hh[,2]))==TRUE),]				# 309726 records

# Assumption3: Canonical, all confidence:
edgeList_all = convert_MITAB_to_edgeList(irefindex_curr_hh, "default", "spoke")
full_graph = convert_edgeList_to_graph(edgeList_all)
summary(full_graph)							# 16078 nodes, 113834 edges

edgeList_all_mat = convert_MITAB_to_edgeList(irefindex_curr_hh, "default", "matrix")
full_graph_mat = convert_edgeList_to_graph(edgeList_all_mat)
summary(full_graph_mat)							# 16078 nodes, 344576 edges

# 1.2. Getting Drug-DT table:
cat("Opening MITAB-DrugBank file...\n")
drugbank_MITAB_table = unique(read.table("drugbank_mitab.txt", header=TRUE, comment.char="", sep='\t', quote=""))								# 40274

drugbank_MITAB = drugbank_MITAB_table[which(drugbank_MITAB_table$interactor_type_B=="MI:0326(protein)"),]	# 19500
drugbank_iRef = drugbank_MITAB[which(drugbank_MITAB$icrogidb != "NA"),]		# 14851
drugbank_non_iRef = drugbank_MITAB[-which(drugbank_MITAB$icrogidb != "NA"),]	# 4649

tmp = grep("experimental", drugbank_iRef$Annotations_A)
drugbank_experimental = drugbank_iRef[tmp,]					# 7032
drugbank_iRef_non_experimental = drugbank_iRef[-tmp,]				# 7819
drugbank_all_non_experimental = drugbank_MITAB[-tmp,]				# 12468

drugbank_iRef_human = drugbank_iRef_non_experimental[which(drugbank_iRef_non_experimental$taxb == "taxid:9606"),]	# 7621
drugbank_iRef_human_exp = drugbank_experimental[which(drugbank_experimental$taxb == "taxid:9606"),]	# 5011
drugbank_all_human = drugbank_all_non_experimental[which(drugbank_all_non_experimental$taxb == "taxid:9606"),]	# 10366

vector_drug = unique(drugbank_iRef_human$X.uidA)				# 1422
vector_DT = unique(drugbank_iRef_human$icrogidb)				# 1266
vector_DT_2 = unique(drugbank_iRef_human$uidB)					# 1270
vector_DT_3 = unique(drugbank_iRef_human$irogidb)				# 1267
vector_DT_noniRef = unique(drugbank_non_iRef$uidB)				# 1592

human_prots_in_hh_interactions = c(irefindex_curr_hh$icrogida, irefindex_curr_hh$icrogidb)
final_vector_DT = vector_DT[which(vector_DT %in% human_prots_in_hh_interactions)]		# 1227

# 1.3. Generating Drug Target and non-DT Subnetwork:
index_vector_DT = which(V(full_graph)$name %in% final_vector_DT)
index_vector_non_DT = setdiff(0:(length(V(full_graph))-1), index_vector_DT)
DT_graph = subgraph(full_graph, index_vector_DT)
non_DT_graph = subgraph(full_graph, index_vector_non_DT)
summary(DT_graph)							# 1227 nodes, 1038 edges
summary(non_DT_graph)							# 14851 nodes, 94026 edges

DT_graph_mat = subgraph(full_graph_mat, index_vector_DT)
non_DT_graph_mat = subgraph(full_graph_mat, index_vector_non_DT)
summary(DT_graph_mat)							# 1227 nodes, 2900 edges
summary(non_DT_graph_mat)						# 14851 nodes, 285689 edges

# 1.4. Generating intType subnetworks:
MITAB_binary = select_interaction_type("binary", irefindex_curr_hh)
MITAB_complex = select_interaction_type("complex", irefindex_curr_hh)

# Identifying misrepresented complexes (assumption: default list of methods) (approx.54'):
generated_complexes_complexList = convert_MITAB_to_complexList(MITAB_binary, canonical_rep="yes", include_generated_complexes="yes", list_methods="default")
generated_complexes_MITAB = convert_complexList_to_MITAB(generated_complexes_complexList, MITAB_binary, "yes", "yes")

irigids_false_binary = generated_complexes_MITAB$irigid
location_false_binary = which(MITAB_binary$irigid %in% irigids_false_binary)
true_binary = MITAB_binary[-location_false_binary,]

edgeList_B = convert_MITAB_to_edgeList(true_binary)
edgeList_N = convert_MITAB_to_edgeList(MITAB_complex, "default", "spoke")
edgeList_S = convert_MITAB_to_edgeList(MITAB_binary[location_false_binary,])
edgeList_BN = unique(rbind(edgeList_B, edgeList_N))
edgeList_NS = unique(rbind(edgeList_N, edgeList_S))
edgeList_BS = unique(rbind(edgeList_B, edgeList_S))
edgeList_BNS = convert_MITAB_to_edgeList(irefindex_curr_hh, "default", "spoke")
edgeList_N_mat = convert_MITAB_to_edgeList(MITAB_complex, "default", "matrix")
edgeList_S_mat = convert_MITAB_to_edgeList(MITAB_binary[location_false_binary,], "default", "matrix")
edgeList_BNS_mat = convert_MITAB_to_edgeList(irefindex_curr_hh, "default", "matrix")

graph_B = convert_edgeList_to_graph(edgeList_B)				# 14408 nodes, 75207 edges
graph_N = convert_edgeList_to_graph(edgeList_N)				# 6203 nodes, 22847 edges
graph_S = convert_edgeList_to_graph(edgeList_S)				# 7120 nodes, 26957 edges
graph_BN = convert_edgeList_to_graph(edgeList_BN)			# 15352 nodes, 93829 edges
graph_NS = convert_edgeList_to_graph(edgeList_NS)			# 9075 nodes, 45046 edges
graph_BS = convert_edgeList_to_graph(edgeList_BS)			# 15375 nodes, 98853 edges
graph_BNS = convert_edgeList_to_graph(edgeList_BNS)			# 16078 nodes, 113834 edges
graph_N_mat = convert_edgeList_to_graph(edgeList_N_mat)			# 6203 nodes, 259802 edges
graph_S_mat = convert_edgeList_to_graph(edgeList_S_mat)			# 7120 nodes, 26957 edges
graph_BNS_mat = convert_edgeList_to_graph(edgeList_BNS_mat)		# 16078 nodes, 344576 edges

# 1.5. Generating High-confidence subnetworks:
PIN_non_predicted = select_database("ophid", irefindex_curr_hh, "except_this_database")
edgeList_non_predicted = convert_MITAB_to_edgeList(PIN_non_predicted, "default", "spoke")
graph_non_predicted = convert_edgeList_to_graph(edgeList_non_predicted)
summary(graph_non_predicted)						# 14928 nodes, 88014 edges
PIN_ltp = select_confidence("lpr", c(1:22), irefindex_curr_hh)
edgeList_ltp = convert_MITAB_to_edgeList(PIN_ltp, "default", "spoke")
graph_ltp = convert_edgeList_to_graph(edgeList_ltp)
summary(graph_ltp)							# 10591 nodes, 45848 edges

MIscores = unique(read.table("PSISCORE-MIscore-iRefIndex-8.0-9606.txt", header=TRUE, comment.char="", sep='\t', quote=""))
extract_MIscores = function(MIscores, score) {
	table_MIscore = NULL
	for (i in 1:dim(MIscores)[1]) {
		list_rigs = strsplit(as.character(MIscores[i,5]),"\\|")[[1]]
		this_rig = grep("irigid:", list_rigs)
		trimmed_rig = sub("irigid:", "", list_rigs[this_rig])
		list_scores = strsplit(as.character(MIscores[i,6]),"\\|")[[1]]
		if (score=="intact") {
			tmp = grep("\\(intact\\)", list_scores)
			if (length(tmp)>0) {
				trimmed_score = sub("\\(intact\\)", "", list_scores[tmp]) 
				trimmed_score = sub("MIscore:", "", trimmed_score)
			} else {
				trimmed_score = "NA"
			}
		}
		if (score=="psicquic") {
			tmp = grep("psicquic sources", list_scores)
			if (length(tmp)>0) {
				trimmed_score = strsplit(list_scores[tmp],"\\(")[[1]][1]
				#trimmed_score = sub("\\(psicquic sources including APID,ChEMBL,BioGrid,IntAct,DIP,InnateDB,MPIDB,iRefIndex,MatrixDB,MINT,Interoporc,Reactome,Reactome-FIs,STRING,BIND,DrugBank,I2D,I2D-IMEx,InnateDB-IMEx,MolCon,VirHostNet\\)", "", list_scores[tmp])
				trimmed_score = as.numeric(sub("MIscore:", "", trimmed_score))
			} else {
				trimmed_score = "NA"
			}
		}
		if (trimmed_score[1] != "NA") {
			row_rig = which(as.character(irefindex_curr_human$irigid) == trimmed_rig)
			irefindex_curr_human[row_rig,55] = trimmed_score
		}
	}
	edgeList_psi = list()
	for (cutoff in 1:9) {
		PIN_table = irefindex_curr_human[which(irefindex_curr_human[,55] > cutoff/10),]
		human_human = data.frame(PIN_table$taxa, PIN_table$taxb)
		tmp = do.call(`paste`, c(unname(human_human), list(sep=".")))
		irefindex_curr_cutoff = PIN_table[tmp=="taxid:9606(Homo sapiens).taxid:9606(Homo sapiens)" | tmp=="-.taxid:9606(Homo sapiens)",]
		if (dim(irefindex_curr_cutoff)[1] > 0) {
			edgeList_psi[[cutoff]] = convert_MITAB_to_edgeList(irefindex_curr_cutoff, "default", "spoke")
		} else {
			edgeList_psi[[cutoff]] = NULL
		}
	}
	edgeList_psi
}

edgeList_psi1 = extract_MIscores(MIscores, "intact")		# around 1 day
edgeList_psi2 = extract_MIscores(MIscores, "psicquic")		# 2,5 hrs
graph_psi1 = list(); graph_psi2 = list(); nodes_psi1 = NULL; edges_psi1 = NULL; nodes_psi2 = NULL; edges_psi2 = NULL
for (i in 1:8) {
	graph_psi1[[i]] = convert_edgeList_to_graph(edgeList_psi1[[i]])
	nodes_psi1 = c(nodes_psi1, length(V(graph_psi1[[i]])))
	edges_psi1 = c(edges_psi1, length(E(graph_psi1[[i]])))
}
for (i in 1:9) {
	graph_psi2[[i]] = convert_edgeList_to_graph(edgeList_psi2[[i]])
	nodes_psi2 = c(nodes_psi2, length(V(graph_psi2[[i]])))
	edges_psi2 = c(edges_psi2, length(E(graph_psi2[[i]])))
}

# 1.6. Other DT subnetworks:
biogrid_table = irefindex_curr_hh[which(irefindex_curr_hh$sourcedb == "MI:0463(grid)"),]
rual_stelzl_table = irefindex_curr_hh[which(irefindex_curr_hh$pmids == "pubmed:16189514" | irefindex_curr_hh$pmids == "pubmed:16169070"),]
rual_table = irefindex_curr_hh[which(irefindex_curr_hh$pmids == "pubmed:16189514"),]
biogrid_net = convert_edgeList_to_graph(convert_MITAB_to_edgeList(biogrid_table))
rual_stelzl_net = convert_edgeList_to_graph(convert_MITAB_to_edgeList(rual_stelzl_table))
rual_net = convert_edgeList_to_graph(convert_MITAB_to_edgeList(rual_table))

DT_B = subgraph(graph_B, which(V(graph_B)$name %in% final_vector_DT))
DT_non_pred = subgraph(graph_non_predicted, which(V(graph_non_predicted)$name %in% final_vector_DT))
DT_ltp = subgraph(graph_ltp, which(V(graph_ltp)$name %in% final_vector_DT))

# 1.7. ID conversion table:
id_conversion_table_human = create_id_conversion_table(irefindex_curr_human, getwd(), "id_conversion_table_human")

##################
# 2. Data Integration Analysis:
##################
# 2.1. Degree Distribution Analyses:

# Degree Distribution Descriptors:
deg_full = igraph::degree(full_graph, mode="total", loops="TRUE")	# Full graph
deg_full_DT = deg_full[index_vector_DT]					# DT in full graph
deg_full_non_DT = deg_full[index_vector_non_DT]				# Non-DT in full graph
deg_DT = igraph::degree(DT_graph, mode="total", loops="TRUE")		# DT subnetwork
deg_non_DT = igraph::degree(non_DT_graph, mode="total", loops="TRUE")	# non-DT subnetwork
deg_biogrid = igraph::degree(biogrid_net, mode="total", loops="TRUE")
index_vector_DT_biogrid = which(V(biogrid_net)$name %in% final_vector_DT)
deg_biogrid_DT = deg_biogrid[index_vector_DT_biogrid]
deg_rual_stelzl = igraph::degree(rual_stelzl_net, mode="total", loops="TRUE")
index_vector_DT_rual_stelzl = which(V(rual_stelzl_net)$name %in% final_vector_DT)
deg_rual_stelzl_DT = deg_rual_stelzl[index_vector_DT_rual_stelzl]
deg_rual = igraph::degree(rual_net, mode="total", loops="TRUE")
index_vector_DT_rual = which(V(rual_net)$name %in% final_vector_DT)
deg_rual_DT = deg_rual[index_vector_DT_rual]

table_degree_descriptors = data.frame()
table_degree_descriptors[1,1] = round(mean(deg_full), 1)
table_degree_descriptors[1,2] = median(deg_full)
table_degree_descriptors[1,3] = round(skewness(deg_full), 1)
table_degree_descriptors[1,4] = round(kurtosis(deg_full), 1)
table_degree_descriptors[1,5] = max(deg_full)
table_degree_descriptors[2,1] = round(mean(deg_full_DT), 1)
table_degree_descriptors[2,2] = median(deg_full_DT)
table_degree_descriptors[2,3] = round(skewness(deg_full_DT), 1)
table_degree_descriptors[2,4] = round(kurtosis(deg_full_DT), 1)
table_degree_descriptors[2,5] = max(deg_full_DT)
table_degree_descriptors[3,1] = round(mean(deg_full_non_DT), 1)
table_degree_descriptors[3,2] = median(deg_full_non_DT)
table_degree_descriptors[3,3] = round(skewness(deg_full_non_DT), 1)
table_degree_descriptors[3,4] = round(kurtosis(deg_full_non_DT), 1)
table_degree_descriptors[3,5] = max(deg_full_non_DT)
table_degree_descriptors[4,1] = round(mean(deg_DT), 1)
table_degree_descriptors[4,2] = median(deg_DT)
table_degree_descriptors[4,3] = round(skewness(deg_DT), 1)
table_degree_descriptors[4,4] = round(kurtosis(deg_DT), 1)
table_degree_descriptors[4,5] = max(deg_DT)
table_degree_descriptors[5,1] = round(mean(deg_non_DT), 1)
table_degree_descriptors[5,2] = median(deg_non_DT)
table_degree_descriptors[5,3] = round(skewness(deg_non_DT), 1)
table_degree_descriptors[5,4] = round(kurtosis(deg_non_DT), 1)
table_degree_descriptors[5,5] = max(deg_non_DT)
table_degree_descriptors[6,1] = round(mean(deg_biogrid), 1)
table_degree_descriptors[6,2] = median(deg_biogrid)
table_degree_descriptors[6,3] = round(skewness(deg_biogrid), 1)
table_degree_descriptors[6,4] = round(kurtosis(deg_biogrid), 1)
table_degree_descriptors[6,5] = max(deg_biogrid)
table_degree_descriptors[7,1] = round(mean(deg_biogrid_DT), 1)
table_degree_descriptors[7,2] = median(deg_biogrid_DT)
table_degree_descriptors[7,3] = round(skewness(deg_biogrid_DT), 1)
table_degree_descriptors[7,4] = round(kurtosis(deg_biogrid_DT), 1)
table_degree_descriptors[7,5] = max(deg_biogrid_DT)
table_degree_descriptors[8,1] = round(mean(deg_rual_stelzl), 1)
table_degree_descriptors[8,2] = median(deg_rual_stelzl)
table_degree_descriptors[8,3] = round(skewness(deg_rual_stelzl), 1)
table_degree_descriptors[8,4] = round(kurtosis(deg_rual_stelzl), 1)
table_degree_descriptors[8,5] = max(deg_rual_stelzl)
table_degree_descriptors[9,1] = round(mean(deg_rual_stelzl_DT), 1)
table_degree_descriptors[9,2] = median(deg_rual_stelzl_DT)
table_degree_descriptors[9,3] = round(skewness(deg_rual_stelzl_DT), 1)
table_degree_descriptors[9,4] = round(kurtosis(deg_rual_stelzl_DT), 1)
table_degree_descriptors[9,5] = max(deg_rual_stelzl_DT)
table_degree_descriptors[10,1] = round(mean(deg_rual), 1)
table_degree_descriptors[10,2] = median(deg_rual)
table_degree_descriptors[10,3] = round(skewness(deg_rual), 1)
table_degree_descriptors[10,4] = round(kurtosis(deg_rual), 1)
table_degree_descriptors[10,5] = max(deg_rual)
table_degree_descriptors[11,1] = round(mean(deg_rual_DT), 1)
table_degree_descriptors[11,2] = median(deg_rual_DT)
table_degree_descriptors[11,3] = round(skewness(deg_rual_DT), 1)
table_degree_descriptors[11,4] = round(kurtosis(deg_rual_DT), 1)
table_degree_descriptors[11,5] = max(deg_rual_DT)
colnames(table_degree_descriptors) = c("mean degree", "median degree", "skewness degree", "kurtosis degree", "max degree")
rownames(table_degree_descriptors) = c("full graph", "DT in full graph", "non-DT in full graph", "DT subnetwork", "non-DT subnetwork", "BioGRID", "DT BioGRID", "Rual05+Stelzl05", "DT Rual+Stelzl", "Rual only", "DT Rual only")

table_degree_descriptors			# Table 1 in paper

# Degree distribution description:
median = summary(deg_full)[[3]]						# 4
percentile_95 = quantile(deg_full,.95)					# 61
median_DT = summary(deg_full_DT)[[3]]					# 8
percentile_95_DT = quantile(deg_full_DT,.95)				# 89

a = table(deg_full_DT)
postscript("FigureS1.eps", width = 1024, height = 512)			# Supp.Fig.1 in Add.File.2
#jpeg("figs1.jpg", width = 1024, height = 512)
	plot(as.integer(names(a)), as.integer(unname(a)), xlab="degree", ylab="#prots")
	abline(v=unname(percentile_95_DT))
dev.off()

postscript("FigureS2.eps", width = 1024, height = 512)			# Supp.Fig.2 in Add.File.2
#jpeg("figs2.jpg", width = 1024, height = 512)
	require(plotrix)
	multhist(list(deg_full_DT, deg_full_non_DT), freq=F)
dev.off()

wtest_DT = wilcox.test(deg_full_DT, deg_full_non_DT)
pvalue_withdrawn = wtest_DT$p.value			# 6.5e-41 (<0.05 different, >0.05 the same)

# 2.2. Hypergeometric Analysis of Degree Bins:
#total_number_nodes = population = N
#total_number_DTs = success_population = m
#number_nodes_bin = sample = n
#number_DTs_bin = success_sample = k

rank_proteins = function(the_graph, vector_icrogs, degree) {
	index_vector = which(V(the_graph)$name %in% vector_icrogs)
	DTstatus = rep("no", length(V(the_graph)))
	DTstatus[index_vector] = "yes"
	tmp = data.frame(1:length(degree), degree, DTstatus)
	colnames(tmp) = c("node index", "degree", "DT")
	rank = tmp[with(tmp, order(-degree)),]
}

bins_and_DTs = function(rank1, metric="deg", approx_bin_size=200) {
	total_number_nodes = dim(rank1)[1]
	total_number_DTs = dim(rank1[which(rank1$DT == "yes"),])[1]
	i = 0; old_limit_value = 0; bins = list(); degree_bins = list(); number_nodes_bin = NULL; number_DTs_bin = NULL
	while (old_limit_value < total_number_nodes) {
		i = i+1
		final_value = old_limit_value + approx_bin_size
		if (final_value > total_number_nodes) {
			final_value = total_number_nodes
		}
		degree_final_value = rank1[final_value,2]
		limit_value = max(which(rank1[,2] == degree_final_value))
		bins[[i]] = rank1[(old_limit_value+1):limit_value,]
		degree_bins[[i]] = unique(bins[[i]][,2])
		number_nodes_bin[i] = length(bins[[i]][,2])
		number_DTs_bin[i] = length(which(bins[[i]][,3]=="yes"))
		old_limit_value = limit_value
	}

	hg_score_DT = NULL
	for (i in 1:length(number_nodes_bin)) {
		hg_score_DT[i] = phyper(number_DTs_bin[[i]]-1, total_number_DTs, total_number_nodes - total_number_DTs, number_nodes_bin[[i]], lower.tail=FALSE)
	}

	plot_labels = list()
	for (i in 1:length(degree_bins)) {
		tmp = degree_bins[[i]]
		if (max(tmp) == min(tmp)){
			plot_labels[[i]] = paste(signif(max(tmp),3))
		} else {
			plot_labels[[i]] = paste(signif(min(tmp),3), "-", signif(max(tmp),3))
		}
	}

	result = list(hg_score_DT=hg_score_DT, number_nodes_bin=number_nodes_bin, plot_labels=plot_labels, number_DTs_bin=number_DTs_bin)
}

rank_full = rank_proteins(full_graph, final_vector_DT, deg_full)
result = bins_and_DTs(rank_full)
hg_score_DT_full = result$hg_score_DT
number_nodes_bin_full = result$number_nodes_bin
plot_labels_full = result$plot_labels
number_DTs_bin_full = result$number_DTs_bin 

rank_biogrid = rank_proteins(biogrid_net, final_vector_DT, deg_biogrid)
result = bins_and_DTs(rank_biogrid)
hg_score_DT_biogrid = result$hg_score_DT
number_nodes_bin_biogrid = result$number_nodes_bin
plot_labels_biogrid = result$plot_labels
number_DTs_bin_biogrid = result$number_DTs_bin 

rank_rual_stelzl = rank_proteins(rual_stelzl_net, final_vector_DT, deg_rual_stelzl)
result = bins_and_DTs(rank_rual_stelzl)
hg_score_DT_rual_stelzl = result$hg_score_DT
number_nodes_bin_rual_stelzl = result$number_nodes_bin
plot_labels_rual_stelzl = result$plot_labels
number_DTs_bin_rual_stelzl = result$number_DTs_bin 

rank_rual = rank_proteins(rual_net, final_vector_DT, deg_rual)
result = bins_and_DTs(rank_rual)
hg_score_DT_rual = result$hg_score_DT
number_nodes_bin_rual = result$number_nodes_bin
plot_labels_rual = result$plot_labels
number_DTs_bin_rual = result$number_DTs_bin 

postscript("Figure1.eps", horizontal=T, width = 1024, height = 512)	# Fig.1 in paper
#jpeg("fig1.jpg", width = 1024, height = 512)
	par(mfrow=c(2,2))
	OR_bins = which(round(hg_score_DT_full,2)<.05)
	cols = rep("blue", length(hg_score_DT_full))
	cols[OR_bins] = "red"
	this_plot = barplot(-log(hg_score_DT_full), width = number_nodes_bin_full, xlab="degree bins", ylab="-log(hypergeom_score)", ylim=c(0,18), col=cols, main="(a)")
	text(this_plot, par("usr")[3], labels = unlist(plot_labels_full), srt = 90, adj = 1, cex = 0.75, xpd = TRUE)
	text(this_plot, -log(hg_score_DT_full) + 0.7, format(unlist(number_DTs_bin_full)), srt = 90, cex = 0.7, xpd = TRUE)

	OR_bins = which(round(hg_score_DT_biogrid,2)<.05)
	cols = rep("blue", length(hg_score_DT_biogrid))
	cols[OR_bins] = "red"
	this_plot = barplot(-log(hg_score_DT_biogrid), width = number_nodes_bin_biogrid, xlab="degree bins", ylab="-log(hypergeom_score)", ylim=c(0,18), col=cols, main="(b)")
	text(this_plot, par("usr")[3], labels = unlist(plot_labels_biogrid), srt = 90, adj = 1, cex = 0.75, xpd = TRUE)
	text(this_plot, -log(hg_score_DT_biogrid) + 0.7, format(unlist(number_DTs_bin_biogrid)), srt = 90, cex = 0.7, xpd = TRUE)

	OR_bins = which(round(hg_score_DT_rual_stelzl,2)<.05)
	cols = rep("blue", length(hg_score_DT_rual_stelzl))
	cols[OR_bins] = "red"
	this_plot = barplot(-log(hg_score_DT_rual_stelzl), width = number_nodes_bin_rual_stelzl, xlab="degree bins", ylab="-log(hypergeom_score)", ylim=c(0,18), col=cols, main="(c)")
	text(this_plot, par("usr")[3], labels = unlist(plot_labels_rual_stelzl), srt = 90, adj = 1, cex = 0.75, xpd = TRUE)
	text(this_plot, -log(hg_score_DT_rual_stelzl) + 0.7, format(unlist(number_DTs_bin_rual_stelzl)), srt = 90, cex = 0.7, xpd = TRUE)

	OR_bins = which(round(hg_score_DT_rual,2)<.05)
	cols = rep("blue", length(hg_score_DT_rual))
	cols[OR_bins] = "red"
	this_plot = barplot(-log(hg_score_DT_rual), width = number_nodes_bin_rual, xlab="degree bins", ylab="-log(hypergeom_score)", ylim=c(0,18), col=cols, main="(d)")
	text(this_plot, par("usr")[3], labels = unlist(plot_labels_rual), srt = 90, adj = 1, cex = 0.75, xpd = TRUE)
	text(this_plot, -log(hg_score_DT_rual) + 0.7, format(unlist(number_DTs_bin_rual)), srt = 90, cex = 0.7, xpd = TRUE)
dev.off()

# 2.3. Connected Component Analysis:
# 2.3.1. Connected Component distribution of the full spoke human PIN:
conn_components = clusters(full_graph)
number_cc = conn_components$no			# 140
table_cc = table(conn_components$csize)		# Supp.Table 1 in Additional File 3.

# Identity of proteins forming isolated connected components:
#a = which(conn_components[[2]]==1)
#b = which(conn_components[[1]]%in%a)
#c = V(full_graph)[b-1]$name
#d = select_protein("icrogid", c, irefindex_curr_hh, "not_full_complex")
#unique(d$FinalReferenceA)

# 2.3.2. Members and DTs in the maximal connected component and out of it:
member_table = as.data.frame(table(conn_components$membership))
maxim_conn_compon = member_table[which(member_table$Freq == max(member_table$Freq)), 1]
component_indexes = which(conn_components$membership == maxim_conn_compon)-1
rogid_list = V(full_graph)[component_indexes]$name

component_indexes_not = which(conn_components$membership != maxim_conn_compon)-1
rogid_list_not = V(full_graph)[component_indexes_not]$name		# 324

index_DTs_in_maxcc = which(rogid_list %in% final_vector_DT)-1		# 1220
index_DTs_not_maxcc = which(rogid_list_not %in% final_vector_DT)-1	# 7
not_maxcc_graph = subgraph(full_graph, component_indexes_not)
not_maxcc_DT_graph = subgraph(full_graph, index_DTs_not_maxcc)

# 2.3.3. GO enrichment of disconnected components of the full graph:
x <- org.Hs.egGO
mapped_genes <- mappedkeys(x)	# Get the entrez gene identifiers that are mapped to a GO ID
xx <- as.list(x[mapped_genes])	# Convert to a list

GO_enrichment = function(graph, toplength=10) {
	rogids = V(graph)$name
	geneid_list = list()
	for (i in rogids) {
		geneid_list[[i]] = convert_protein_ID("icrogid", i, "entrezgene/locuslink", id_conversion_table_human)
	}
	geneids = unlist(unname(geneid_list))

	if (length(geneids)>0) {
		GO_MF = NULL; GO_BP = NULL; GO_CC = NULL
		for (i in geneids) {
			GO_MF = c(GO_MF, getOntology(xx[[i]], "MF"))
			GO_BP = c(GO_BP, getOntology(xx[[i]], "BP"))
			GO_CC = c(GO_CC, getOntology(xx[[i]], "CC"))
		}
		if (length(GO_MF)>0) {
			All_GO_MF_Terms = as.matrix(Term(unique(GO_MF)))
			Top_GO_MF_Terms = sort(table(GO_MF), decreasing=T)[1:toplength]
			names_MF = Term(names(Top_GO_MF_Terms))
			rownames(Top_GO_MF_Terms)=NULL
			GO_enrichment_MF = cbind(names_MF, Top_GO_MF_Terms)
		} else {
			GO_enrichment_MF = "No ontology found for geneID"
		}
		if (length(GO_BP)>0) {
			All_GO_BP_Terms = as.matrix(Term(unique(GO_BP)))
			Top_GO_BP_Terms = sort(table(GO_BP), decreasing=T)[1:toplength]
			names_BP = Term(names(Top_GO_BP_Terms))
			rownames(Top_GO_BP_Terms)=NULL
			GO_enrichment_BP = cbind(names_BP, Top_GO_BP_Terms)
		} else {
			GO_enrichment_BP = "No ontology found for geneID"
		}
		if (length(GO_CC)>0) {
			All_GO_CC_Terms = as.matrix(Term(unique(GO_CC)))
			Top_GO_CC_Terms = sort(table(GO_CC), decreasing=T)[1:toplength]
			names_CC = Term(names(Top_GO_CC_Terms))
			rownames(Top_GO_CC_Terms)=NULL
			GO_enrichment_CC = cbind(names_CC, Top_GO_CC_Terms)
		} else {
			GO_enrichment_CC = "No ontology found for geneID"
		}
	} else {
		GO_enrichment_MF = "GeneID not found"
		GO_enrichment_BP = "GeneID not found"
		GO_enrichment_CC = "GeneID not found"
	}

	result = list(GO_enrichment_BP, GO_enrichment_MF, GO_enrichment_CC)
}

tmp = GO_enrichment(not_maxcc_graph)
BP_enrichment_not_maxcc = tmp[[1]]
MF_enrichment_not_maxcc = tmp[[2]]
CC_enrichment_not_maxcc = tmp[[3]]

tmp = GO_enrichment(not_maxcc_DT_graph)
BP_enrichment_DT_not_maxcc = tmp[[1]]
MF_enrichment_DT_not_maxcc = tmp[[2]]
CC_enrichment_DT_not_maxcc = tmp[[3]]

# 2.3.4. Analysis of disconnected Components for different subsets:
find_DTs_not_maxcc = function(graph) {
	conn_components = clusters(graph)
	number_cc = conn_components$no
	member_table = as.data.frame(table(conn_components$membership))
	maxim_conn_compon = member_table[which(member_table$Freq == max(member_table$Freq)), 1]
	component_indexes_not = which(conn_components$membership != maxim_conn_compon)-1
	rogid_list_not = V(graph)[component_indexes_not]$name
	index_DTs_not_maxcc = which(rogid_list_not %in% final_vector_DT)-1
	not_maxcc_graph = subgraph(graph, index_DTs_not_maxcc)
	result = list(number_cc, length(rogid_list_not), length(index_DTs_not_maxcc), not_maxcc_graph)
}

DTs_not_maxcc_full = find_DTs_not_maxcc(full_graph)
DTs_not_maxcc_B = find_DTs_not_maxcc(graph_B)
DTs_not_maxcc_non_pred = find_DTs_not_maxcc(graph_non_predicted)
DTs_not_maxcc_ltp = find_DTs_not_maxcc(graph_ltp)
DTs_not_maxcc_psi1 = find_DTs_not_maxcc(graph_psi1[[6]]) # See Section 3.3 for reasons of choosing 6 (score>0.6)
DTs_not_maxcc_psi2 = find_DTs_not_maxcc(graph_psi2[[7]]) # See Section 3.3 for reasons of choosing 7 (score>0.7)

table_DT_not_maxcc = rbind(c("full",DTs_not_maxcc_full[[1]],DTs_not_maxcc_full[[2]],DTs_not_maxcc_full[[3]]), c("B",DTs_not_maxcc_B[[1]],DTs_not_maxcc_B[[2]],DTs_not_maxcc_B[[3]]), c("non-predicted",DTs_not_maxcc_non_pred[[1]],DTs_not_maxcc_non_pred[[2]],DTs_not_maxcc_non_pred[[3]]), c("MI-IntAct",DTs_not_maxcc_psi1[[1]],DTs_not_maxcc_psi1[[2]],DTs_not_maxcc_psi1[[3]]), c("LTP",DTs_not_maxcc_ltp[[1]],DTs_not_maxcc_ltp[[2]],DTs_not_maxcc_ltp[[3]]), c("MI-psicquic",DTs_not_maxcc_psi2[[1]],DTs_not_maxcc_psi2[[2]],DTs_not_maxcc_psi2[[3]]))
colnames(table_DT_not_maxcc) = c("Network", "# conn.comp.", "# prots.disconn.comp.", "# DTs.disconn.comp.")						# Table 2 in paper

# GO enrichment of DTs in disconnected components per reliable subset (Not included in paper):
tmp = GO_enrichment(DTs_not_maxcc_full[[4]])
BP_enrichment_not_maxcc_full = tmp[[1]]
MF_enrichment_not_maxcc_full = tmp[[2]]
CC_enrichment_not_maxcc_full = tmp[[3]]

tmp = GO_enrichment(DTs_not_maxcc_B[[4]])
BP_enrichment_not_maxcc_B = tmp[[1]]
MF_enrichment_not_maxcc_B = tmp[[2]]
CC_enrichment_not_maxcc_B = tmp[[3]]

tmp = GO_enrichment(DTs_not_maxcc_non_pred[[4]])
BP_enrichment_not_maxcc_non_pred = tmp[[1]]
MF_enrichment_not_maxcc_non_pred = tmp[[2]]
CC_enrichment_not_maxcc_non_pred = tmp[[3]]

tmp = GO_enrichment(DTs_not_maxcc_ltp[[4]])
BP_enrichment_not_maxcc_ltp = tmp[[1]]
MF_enrichment_not_maxcc_ltp = tmp[[2]]
CC_enrichment_not_maxcc_ltp = tmp[[3]]

tmp = GO_enrichment(DTs_not_maxcc_psi1[[4]])
BP_enrichment_not_maxcc_psi1 = tmp[[1]]
MF_enrichment_not_maxcc_psi1 = tmp[[2]]
CC_enrichment_not_maxcc_psi1 = tmp[[3]]

tmp = GO_enrichment(DTs_not_maxcc_psi2[[4]])
BP_enrichment_not_maxcc_psi2 = tmp[[1]]
MF_enrichment_not_maxcc_psi2 = tmp[[2]]
CC_enrichment_not_maxcc_psi2 = tmp[[3]]

BP_not_maxcc_table = cbind(unname(BP_enrichment_not_maxcc_full[,1]), unname(BP_enrichment_not_maxcc_B[,1]), unname(BP_enrichment_not_maxcc_non_pred[,1]), unname(BP_enrichment_not_maxcc_ltp[,1]), unname(BP_enrichment_not_maxcc_psi1[,1]))
colnames(BP_not_maxcc_table) = c("DT in full graph", "DT in B subset", "DT in non-predicted subset", "DT in ltp subset", "DT in MIscore-IntAct subset")

MF_not_maxcc_table = cbind(unname(MF_enrichment_not_maxcc_full[,1]), unname(MF_enrichment_not_maxcc_B[,1]), unname(MF_enrichment_not_maxcc_non_pred[,1]), unname(MF_enrichment_not_maxcc_ltp[,1]), unname(MF_enrichment_not_maxcc_psi1[,1]))
colnames(MF_not_maxcc_table) = c("DT in full graph", "DT in B subset", "DT in non-predicted subset", "DT in ltp subset", "DT in MIscore-IntAct subset")

CC_not_maxcc_table = cbind(unname(CC_enrichment_not_maxcc_full[,1]), unname(CC_enrichment_not_maxcc_B[,1]), unname(CC_enrichment_not_maxcc_non_pred[,1]), unname(CC_enrichment_not_maxcc_ltp[,1]), unname(CC_enrichment_not_maxcc_psi1[,1]))
colnames(CC_not_maxcc_table) = c("DT in full graph", "DT in B subset", "DT in non-predicted subset", "DT in ltp subset", "DT in MIscore-IntAct subset")

# 2.4. Degree Distribution Analysis according to the Interaction Type (B,N,S,BSN):
deg_B = igraph::degree(graph_B, mode="total", loops="TRUE")
deg_N = igraph::degree(graph_N, mode="total", loops="TRUE")
deg_S = igraph::degree(graph_S, mode="total", loops="TRUE")

# DegDist of DTs per intType:
index_vector_B = which(V(graph_B)$name %in% final_vector_DT)
index_vector_N = which(V(graph_N)$name %in% final_vector_DT)
index_vector_S = which(V(graph_S)$name %in% final_vector_DT)
deg_B_DT = deg_B[index_vector_B]					# DT in B graph
deg_N_DT = deg_N[index_vector_N]					# DT in N graph
deg_S_DT = deg_S[index_vector_S]					# DT in S graph

table_degree_descriptors_3 = data.frame()
table_degree_descriptors_3[1,1] = length(deg_B_DT)
table_degree_descriptors_3[1,2] = round(100*length(deg_B_DT)/length(deg_B), 2)
table_degree_descriptors_3[1,3] = round(mean(deg_B), 2)
table_degree_descriptors_3[1,4] = round(mean(deg_B_DT), 2)
table_degree_descriptors_3[1,5] = max(deg_B)
table_degree_descriptors_3[1,6] = max(deg_B_DT)
table_degree_descriptors_3[2,1] = length(deg_N_DT)
table_degree_descriptors_3[2,2] = round(100*length(deg_N_DT)/length(deg_N), 2)
table_degree_descriptors_3[2,3] = round(mean(deg_N), 2)
table_degree_descriptors_3[2,4] = round(mean(deg_N_DT), 2)
table_degree_descriptors_3[2,5] = max(deg_N)
table_degree_descriptors_3[2,6] = max(deg_N_DT)
table_degree_descriptors_3[3,1] = length(deg_S_DT)
table_degree_descriptors_3[3,2] = round(100*length(deg_S_DT)/length(deg_S), 2)
table_degree_descriptors_3[3,3] = round(mean(deg_S), 2)
table_degree_descriptors_3[3,4] = round(mean(deg_S_DT), 2)
table_degree_descriptors_3[3,5] = max(deg_S)
table_degree_descriptors_3[3,6] = max(deg_S_DT)
table_degree_descriptors_3[4,1] = length(deg_full_DT)
table_degree_descriptors_3[4,2] = round(100*length(deg_full_DT)/length(deg_full), 2)
table_degree_descriptors_3[4,3] = round(mean(deg_full), 2)
table_degree_descriptors_3[4,4] = round(mean(deg_full_DT), 2)
table_degree_descriptors_3[4,5] = max(deg_full)
table_degree_descriptors_3[4,6] = max(deg_full_DT)
colnames(table_degree_descriptors_3) = c("number DTs", "percentage DTs", "total average degree", "DTs average degree", "total max degree", "DTs max degree")
rownames(table_degree_descriptors_3) = c("B subset", "N subset", "S subset", "full graph")

table_degree_descriptors_3				# Table 4 in paper

# DT location in subsets:
index_DT_in_B = which(final_vector_DT %in% V(graph_B)$name) - 1
index_DT_in_N = which(final_vector_DT %in% V(graph_N)$name) - 1
index_DT_in_S = which(final_vector_DT %in% V(graph_S)$name) - 1
index_DT_in_union = which(final_vector_DT %in% V(graph_BNS)$name) - 1

universe <- sort(union(index_DT_in_B, union(index_DT_in_N, index_DT_in_S)))
Counts <- matrix(0, nrow=length(universe), ncol=3)
colnames(Counts) <- c("B", "N", "S")
for (i in 1:length(universe)) {
	Counts[i,1] <- universe[i] %in% index_DT_in_B
	Counts[i,2] <- universe[i] %in% index_DT_in_N
	Counts[i,3] <- universe[i] %in% index_DT_in_S
}
postscript("Figure2.eps")
#jpeg("fig2.jpg", width = 1024, height = 512)
	vennDiagram(vennCounts(Counts))			# Fig.2 in paper
dev.off()

# Over-representation analysis:
rank_B = rank_proteins(graph_B, final_vector_DT, deg_B)
result = bins_and_DTs(rank_B)
hg_score_DT_B = result$hg_score_DT
number_nodes_bin_B = result$number_nodes_bin
plot_labels_B = result$plot_labels
number_DTs_bin_B = result$number_DTs_bin 

rank_N = rank_proteins(graph_N, final_vector_DT, deg_N)
result = bins_and_DTs(rank_N)
hg_score_DT_N = result$hg_score_DT
number_nodes_bin_N = result$number_nodes_bin
plot_labels_N = result$plot_labels
number_DTs_bin_N = result$number_DTs_bin 

rank_S = rank_proteins(graph_S, final_vector_DT, deg_S)
result = bins_and_DTs(rank_S)
hg_score_DT_S = result$hg_score_DT
number_nodes_bin_S = result$number_nodes_bin
plot_labels_S = result$plot_labels
number_DTs_bin_S = result$number_DTs_bin 

postscript("Figure3.eps", width = 1024, height = 512)		# Fig.3 in paper
#jpeg("fig3.jpg", width = 1024, height = 512)
	par(mfrow=c(1,3))
	OR_bins = which(round(hg_score_DT_B,2)<.05)
	cols = rep("blue", length(hg_score_DT_B))
	cols[OR_bins] = "red"
	this_plot = barplot(-log(hg_score_DT_B), width = number_nodes_bin_B, xlab="degree bins", ylab="-log(hypergeom_score)", ylim=c(0,15), col=cols, main="(a)")
	text(this_plot, par("usr")[3], labels = unlist(plot_labels_B), srt = 90, adj = 1, cex = 0.75, xpd = TRUE)
	text(this_plot, -log(hg_score_DT_B) + 0.7, format(unlist(number_DTs_bin_B)), srt = 90, cex = 0.7, xpd = TRUE)

	OR_bins = which(round(hg_score_DT_N,2)<.05)
	cols = rep("blue", length(hg_score_DT_N))
	cols[OR_bins] = "red"
	this_plot = barplot(-log(hg_score_DT_N), width = number_nodes_bin_N, xlab="degree bins", ylab="-log(hypergeom_score)", ylim=c(0,15), col=cols, main="(b)")
	text(this_plot, par("usr")[3], labels = unlist(plot_labels_N), srt = 90, adj = 1, cex = 0.75, xpd = TRUE)
	text(this_plot, -log(hg_score_DT_N) + 0.7, format(unlist(number_DTs_bin_N)), srt = 90, cex = 0.7, xpd = TRUE)

	OR_bins = which(round(hg_score_DT_S,2)<.05)
	cols = rep("blue", length(hg_score_DT_S))
	cols[OR_bins] = "red"
	this_plot = barplot(-log(hg_score_DT_S), width = number_nodes_bin_S, xlab="degree bins", ylab="-log(hypergeom_score)", ylim=c(0,15), col=cols, main="(c)")
	text(this_plot, par("usr")[3], labels = unlist(plot_labels_S), srt = 90, adj = 1, cex = 0.75, xpd = TRUE)
	text(this_plot, -log(hg_score_DT_S) + 0.7, format(unlist(number_DTs_bin_S)), srt = 90, cex = 0.7, xpd = TRUE)
dev.off()

# 2.5. Centrality Analyses:
all_BC = betweenness(full_graph)
DT_BC = all_BC[index_vector_DT]
non_DT_BC = all_BC[index_vector_non_DT]
index_B_in_full = which(V(full_graph)$name %in% V(graph_B)$name)
index_N_in_full = which(V(full_graph)$name %in% V(graph_N)$name)
index_S_in_full = which(V(full_graph)$name %in% V(graph_S)$name)
B_BC = all_BC[index_B_in_full]
N_BC = all_BC[index_N_in_full]
S_BC = all_BC[index_S_in_full]
biogrid_BC = betweenness(biogrid_net)
rual_stelzl_BC = betweenness(rual_stelzl_net)

table_description_centrality = data.frame()
table_description_centrality[1,1] = mean(all_BC)
table_description_centrality[2,1] = mean(DT_BC)
table_description_centrality[3,1] = mean(non_DT_BC)
table_description_centrality[4,1] = mean(B_BC)
table_description_centrality[5,1] = mean(N_BC)
table_description_centrality[6,1] = mean(S_BC)
table_description_centrality[7,1] = mean(biogrid_BC)
table_description_centrality[8,1] = mean(rual_stelzl_BC)
table_description_centrality[1,2] = max(all_BC)
table_description_centrality[2,2] = max(DT_BC)
table_description_centrality[3,2] = max(non_DT_BC)
table_description_centrality[4,2] = max(B_BC)
table_description_centrality[5,2] = max(N_BC)
table_description_centrality[6,2] = max(S_BC)
table_description_centrality[7,2] = max(biogrid_BC)
table_description_centrality[8,2] = max(rual_stelzl_BC)
colnames(table_description_centrality) = c("average BC", "max BC")
rownames(table_description_centrality) = c("full PIN, spoke", "DTs in PIN", "non-DTs in PIN", "B nodes in PIN", "N nodes in PIN", "S nodes in PIN", "BioGRID subnetwork", "Rual+Stelzl subnetwork")

table_description_centrality				# Table 4 in paper

rank_full = rank_proteins(full_graph, final_vector_DT, all_BC)
result = bins_and_DTs(rank_full, "BC", length(all_BC)/30)
hg_score_DT_full = result$hg_score_DT
number_nodes_bin_full = result$number_nodes_bin
plot_labels_full = result$plot_labels
number_DTs_bin_fullc = result$number_DTs_bin 

rank_Bc = rank_proteins(graph_B, final_vector_DT, B_BC)
result = bins_and_DTs(rank_Bc, "BC", length(B_BC)/30)
hg_score_DT_Bc = result$hg_score_DT
number_nodes_bin_Bc = result$number_nodes_bin
plot_labels_Bc = result$plot_labels
number_DTs_bin_Bc = result$number_DTs_bin 

rank_N = rank_proteins(graph_N, final_vector_DT, N_BC)
result = bins_and_DTs(rank_N, "BC", length(N_BC)/30)
hg_score_DT_N = result$hg_score_DT
number_nodes_bin_N = result$number_nodes_bin
plot_labels_N = result$plot_labels
number_DTs_bin_Nc = result$number_DTs_bin 

rank_S = rank_proteins(graph_S, final_vector_DT, S_BC)
result = bins_and_DTs(rank_S, "BC", length(S_BC)/30)
hg_score_DT_S = result$hg_score_DT
number_nodes_bin_S = result$number_nodes_bin
plot_labels_S = result$plot_labels
number_DTs_bin_Sc = result$number_DTs_bin 

rank_biogrid = rank_proteins(biogrid_net, final_vector_DT, biogrid_BC)
result = bins_and_DTs(rank_biogrid, "BC", length(biogrid_BC)/30)
hg_score_DT_biogrid = result$hg_score_DT
number_nodes_bin_biogrid = result$number_nodes_bin
plot_labels_biogrid = result$plot_labels
number_DTs_bin_biogridc = result$number_DTs_bin 

rank_rual_stelzl = rank_proteins(rual_stelzl_net, final_vector_DT, rual_stelzl_BC)
result = bins_and_DTs(rank_rual_stelzl, "BC", length(rual_stelzl_BC)/30)
hg_score_DT_rual_stelzl = result$hg_score_DT
number_nodes_bin_rual_stelzl = result$number_nodes_bin
plot_labels_rual_stelzl = result$plot_labels
number_DTs_bin_rual_stelzlc = result$number_DTs_bin 

OR_bins = which(round(hg_score_DT_full,2)<.05)
length(OR_bins)	# 10 out of 22 bins

# Plots:
postscript("FigureS3.eps", width = 1024, height = 1024)		# Supp.Fig.3 in Add.File.2
#jpeg("figs3.jpg", width = 1024, height = 1024)
	par(mfrow=c(2,3))
	OR_bins = which(round(hg_score_DT_full,2)<.05)
	cols = rep("blue", length(hg_score_DT_full))
	cols[OR_bins] = "red"
	this_plot = barplot(-log(hg_score_DT_full), width = number_nodes_bin_full, xlab="BC bins", ylab="-log(hypergeom_score)", ylim=c(0,18), main="(a)", col=cols)
	text(this_plot, par("usr")[3], labels = unlist(plot_labels_full), srt = 90, adj = 1, cex = 0.5, xpd = TRUE)
	text(this_plot, -log(hg_score_DT_full) + 0.7, format(unlist(number_DTs_bin_fullc)), srt = 90, cex = 0.7, xpd = TRUE)

	OR_bins = which(round(hg_score_DT_Bc,2)<.05)
	cols = rep("blue", length(hg_score_DT_Bc))
	cols[OR_bins] = "red"
	this_plot = barplot(-log(hg_score_DT_Bc), width = number_nodes_bin_Bc, xlab="BC bins", ylab="-log(hypergeom_score)", ylim=c(0,18), main="(b)", col=cols)
	text(this_plot, par("usr")[3], labels = unlist(plot_labels_Bc), srt = 90, adj = 1, cex = 0.5, xpd = TRUE)
	text(this_plot, -log(hg_score_DT_Bc) + 0.7, format(unlist(number_DTs_bin_Bc)), srt = 90, cex = 0.7, xpd = TRUE)

	OR_bins = which(round(hg_score_DT_N,2)<.05)
	cols = rep("blue", length(hg_score_DT_N))
	cols[OR_bins] = "red"
	this_plot = barplot(-log(hg_score_DT_N), width = number_nodes_bin_N, xlab="BC bins", ylab="-log(hypergeom_score)", ylim=c(0,18), main="(c)", col=cols)
	text(this_plot, par("usr")[3], labels = unlist(plot_labels_N), srt = 90, adj = 1, cex = 0.5, xpd = TRUE)
	text(this_plot, -log(hg_score_DT_N) + 0.7, format(unlist(number_DTs_bin_Nc)), srt = 90, cex = 0.7, xpd = TRUE)

	OR_bins = which(round(hg_score_DT_S,2)<.05)
	cols = rep("blue", length(hg_score_DT_S))
	cols[OR_bins] = "red"
	this_plot = barplot(-log(hg_score_DT_S), width = number_nodes_bin_S, xlab="BC bins", ylab="-log(hypergeom_score)", ylim=c(0,18), main="(d)", col=cols)
	text(this_plot, par("usr")[3], labels = unlist(plot_labels_S), srt = 90, adj = 1, cex = 0.5, xpd = TRUE)
	text(this_plot, -log(hg_score_DT_S) + 0.7, format(unlist(number_DTs_bin_Sc)), srt = 90, cex = 0.7, xpd = TRUE)

	OR_bins = which(round(hg_score_DT_biogrid,2)<.05)
	cols = rep("blue", length(hg_score_DT_biogrid))
	cols[OR_bins] = "red"
	this_plot = barplot(-log(hg_score_DT_biogrid), width = number_nodes_bin_biogrid, xlab="BC bins", ylab="-log(hypergeom_score)", ylim=c(0,18), main="(e)", col=cols)
	text(this_plot, par("usr")[3], labels = unlist(plot_labels_biogrid), srt = 90, adj = 1, cex = 0.5, xpd = TRUE)
	text(this_plot, -log(hg_score_DT_biogrid) + 0.7, format(unlist(number_DTs_bin_biogridc)), srt = 90, cex = 0.7, xpd = TRUE)

	OR_bins = which(round(hg_score_DT_rual_stelzl,2)<.05)
	cols = rep("blue", length(hg_score_DT_rual_stelzl))
	cols[OR_bins] = "red"
	this_plot = barplot(-log(hg_score_DT_rual_stelzl), width = number_nodes_bin_rual_stelzl, xlab="BC bins", ylab="-log(hypergeom_score)", ylim=c(0,18), main="(f)", col=cols)
	text(this_plot, par("usr")[3], labels = unlist(plot_labels_rual_stelzl), srt = 90, adj = 1, cex = 0.5, xpd = TRUE)
	text(this_plot, -log(hg_score_DT_rual_stelzl) + 0.7, format(unlist(number_DTs_bin_rual_stelzlc)), srt = 90, cex = 0.7, xpd = TRUE)
dev.off()

##################
# 3. Data Reliability Analysis:
##################
# 3.1. Analysis of Reliability: Venn Diagram of interactions found in three of the reliable subsets:
nodes_ltp = V(graph_ltp)
nodes_non_predicted = V(graph_non_predicted)
nodes_psi2 = V(graph_psi2[[7]])
universe <- sort(union(nodes_ltp, union(nodes_non_predicted, nodes_psi2)))
Counts <- matrix(0, nrow=length(universe), ncol=3)
colnames(Counts) <- c("LTP", "Non-Pred", "MI-psicquic")
for (i in 1:length(universe)) {
	Counts[i,1] <- universe[i] %in% nodes_ltp
	Counts[i,2] <- universe[i] %in% nodes_non_predicted
	Counts[i,3] <- universe[i] %in% nodes_psi2
}
vennDiagram(vennCounts(Counts))

edges_ltp = E(graph_ltp)
edges_non_predicted = E(graph_non_predicted)
edges_psi2 = E(graph_psi2[[7]])
universe <- sort(union(edges_ltp, union(edges_non_predicted, edges_psi2)))
Counts <- matrix(0, nrow=length(universe), ncol=3)
colnames(Counts) <- c("LTP", "Non-Pred", "MI-psicquic")
for (i in 1:length(universe)) {
	Counts[i,1] <- universe[i] %in% edges_ltp
	Counts[i,2] <- universe[i] %in% edges_non_predicted
	Counts[i,3] <- universe[i] %in% edges_psi2
}
postscript("Figure4.eps")
#jpeg("fig4.jpg")
	vennDiagram(vennCounts(Counts))			# Fig.4 in paper
dev.off()

# 3.2. Over-representation analysis of reliable subsets:
deg_non_predicted = igraph::degree(graph_non_predicted, mode="total", loops="TRUE")
deg_ltp = igraph::degree(graph_ltp, mode="total", loops="TRUE")
deg_psi1 = igraph::degree(graph_psi1[[6]], mode="total", loops="TRUE")
deg_psi2 = igraph::degree(graph_psi2[[7]], mode="total", loops="TRUE")

rank_non_predicted = rank_proteins(graph_non_predicted, final_vector_DT, deg_non_predicted)
result = bins_and_DTs(rank_non_predicted)
hg_score_DT_non_predicted = result$hg_score_DT
number_nodes_bin_non_predicted = result$number_nodes_bin
plot_labels_non_predicted = result$plot_labels
number_DTs_bin_non_predicted = result$number_DTs_bin 

rank_ltp = rank_proteins(graph_ltp, final_vector_DT, deg_ltp)
result = bins_and_DTs(rank_ltp)
hg_score_DT_ltp = result$hg_score_DT
number_nodes_bin_ltp = result$number_nodes_bin
plot_labels_ltp = result$plot_labels
number_DTs_bin_ltp = result$number_DTs_bin 

rank_psi1 = rank_proteins(graph_psi1[[6]], final_vector_DT, deg_psi1)
result = bins_and_DTs(rank_psi1)
hg_score_DT_psi1 = result$hg_score_DT
number_nodes_bin_psi1 = result$number_nodes_bin
plot_labels_psi1 = result$plot_labels
number_DTs_bin_psi1 = result$number_DTs_bin 

rank_psi2 = rank_proteins(graph_psi2[[7]], final_vector_DT, deg_psi2)
result = bins_and_DTs(rank_psi2)
hg_score_DT_psi2 = result$hg_score_DT
number_nodes_bin_psi2 = result$number_nodes_bin
plot_labels_psi2 = result$plot_labels
number_DTs_bin_psi2 = result$number_DTs_bin 

length(which(round(hg_score_DT_full,2)<.05))	# 10

# Plots:
postscript("Figure5.eps", width = 1024, height = 1024)		# Fig.5 in paper
#jpeg("fig5.jpg", width = 1024, height = 1024)
	par(mfrow=c(2,2))
	OR_bins = which(round(hg_score_DT_B,2)<.05)
	cols = rep("blue", length(hg_score_DT_B))
	cols[OR_bins] = "red"
	this_plot = barplot(-log(hg_score_DT_B), width = number_nodes_bin_B, xlab="degree bins", ylab="-log(hypergeom_score)", ylim=c(0,18), col=cols, main="(a)")
	text(this_plot, par("usr")[3], labels = unlist(plot_labels_B), srt = 90, adj = 1, cex = 0.75, xpd = TRUE)
	text(this_plot, -log(hg_score_DT_B) + 0.7, format(unlist(number_DTs_bin_B)), srt = 90, cex = 0.7, xpd = TRUE)

	OR_bins = which(round(hg_score_DT_non_predicted,2)<.05)
	cols = rep("blue", length(hg_score_DT_non_predicted))
	cols[OR_bins] = "red"
	this_plot = barplot(-log(hg_score_DT_non_predicted), width = number_nodes_bin_non_predicted, xlab="degree bins", ylab="-log(hypergeom_score)", ylim=c(0,18), col=cols, main="(b)")
	text(this_plot, par("usr")[3], labels = unlist(plot_labels_non_predicted), srt = 90, adj = 1, cex = 0.75, xpd = TRUE)
	text(this_plot, -log(hg_score_DT_non_predicted) + 0.7, format(unlist(number_DTs_bin_non_predicted)), srt = 90, cex = 0.7, xpd = TRUE)

	OR_bins = which(round(hg_score_DT_ltp,2)<.05)
	cols = rep("blue", length(hg_score_DT_ltp))
	cols[OR_bins] = "red"
	this_plot = barplot(-log(hg_score_DT_ltp), width = number_nodes_bin_ltp, xlab="degree bins", ylab="-log(hypergeom_score)", ylim=c(0,18), col=cols, main="(c)")
	text(this_plot, par("usr")[3], labels = unlist(plot_labels_ltp), srt = 90, adj = 1, cex = 0.75, xpd = TRUE)
	text(this_plot, -log(hg_score_DT_ltp) + 0.7, format(unlist(number_DTs_bin_ltp)), srt = 90, cex = 0.7, xpd = TRUE)

	#OR_bins = which(round(hg_score_DT_psi1,2)<.05)
	#cols = rep("blue", length(hg_score_DT_psi1))
	#cols[OR_bins] = "red"
	#this_plot = barplot(-log(hg_score_DT_psi1), width = number_nodes_bin_psi1, xlab="degree bins", ylab="-log(hypergeom_score)", ylim=c(0,18), col=cols, main="(d)")
	#text(this_plot, par("usr")[3], labels = unlist(plot_labels_psi1), srt = 90, adj = 1, cex = 0.75, xpd = TRUE)
	#text(this_plot, -log(hg_score_DT_psi1) + 0.7, format(unlist(number_DTs_bin_psi1)), srt = 90, cex = 0.7, xpd = TRUE)

	OR_bins = which(round(hg_score_DT_psi2,2)<.05)
	cols = rep("blue", length(hg_score_DT_psi2))
	cols[OR_bins] = "red"
	this_plot = barplot(-log(hg_score_DT_psi2), width = number_nodes_bin_psi2, xlab="degree bins", ylab="-log(hypergeom_score)", ylim=c(0,18), col=cols, main="(d)")
	text(this_plot, par("usr")[3], labels = unlist(plot_labels_psi2), srt = 90, adj = 1, cex = 0.75, xpd = TRUE)
	text(this_plot, -log(hg_score_DT_psi2) + 0.7, format(unlist(number_DTs_bin_psi2)), srt = 90, cex = 0.7, xpd = TRUE)
dev.off()

# 3.3. Degree Ranking of Nodes (DT location):
# Main functions:
compute_prediction_metrics = function(rank1, cutoffs=unique(rank1[,2])) {
	TP_vec = NULL; FP_vec = NULL; FN_vec = NULL; TN_vec = NULL; precision = NULL; recall = NULL; FPR = NULL; specificity = NULL; accuracy = NULL; Fmeasure = NULL; MCC = NULL
	for (i in cutoffs) {
		cutoff_index = max(which(rank1[,2]==i))
		table_predicted_positives = rank1[1:cutoff_index,]
		TP = length(which(table_predicted_positives$DT=="yes"))
		FP = length(which(table_predicted_positives$DT=="no"))
		if (cutoff_index != dim(rank1)[1]) {
			table_predicted_negatives = rank1[cutoff_index+1:dim(rank1)[1],]
			FN = length(which(table_predicted_negatives$DT=="yes"))
			TN = length(which(table_predicted_negatives$DT=="no"))
		} else {
			FN = 0
			TN = 0
		}
		TP_vec = c(TP_vec, TP)
		FP_vec = c(FP_vec, FP)
		FN_vec = c(FN_vec, FN)
		TN_vec = c(TN_vec, TN)
		this_precision = TP/(TP+FP)
		this_recall = TP/(TP+FN)
		precision = c(precision, this_precision)
		recall = c(recall, this_recall)		# or sensitivity, or TPR
		FPR = c(FPR, FP/(FP+TN))
		specificity = c(specificity, TN/(TN+FP))
		accuracy = c(accuracy, (TP+TN)/(TP+TN+FP+FN))
		Fmeasure = c(Fmeasure, 2*this_precision*this_recall/(this_precision+this_recall))
		#MCC = c(MCC, (TP*TN - FP*FN) / sqrt((TP+FP)*(TP+FN)*(TN+FP)*(TN+FN)))
	}

	AUC = 0
	for (i in 1:(length(cutoffs)-1)) {
		deltax = FPR[i+1] - FPR[i]
		AUC = AUC + .5*(recall[i+1]+recall[i])*deltax
	}		
	#AUC = AUC - (FPR[quantiles]-FPR[1])*(recall[quantiles]-recall[1])/2

	result = list(i=cutoffs, TP=TP_vec, FP=FP_vec, FN=FN_vec, TN=TN_vec, precision=precision, recall=recall, FPR=FPR, F=Fmeasure, AUC=AUC, accuracy=accuracy, specificity=specificity)
}

apply_ROC_test = function(the_graph, vector_icrogs, degree) {
	index_vector = which(V(the_graph)$name %in% vector_icrogs)
	DTstatus = rep("no", length(V(the_graph)))
	DTstatus[index_vector] = "yes"
	tmp = data.frame(1:length(degree), degree, DTstatus)
	colnames(tmp) = c("node index", "degree", "DT")
	rank = tmp[with(tmp, order(-degree)),]
	result = compute_prediction_metrics(rank)
}

# ROC - Testing the method:
index_vector = which(V(full_graph)$name %in% final_vector_DT)
DTstatus = rep("no", length(V(full_graph)))
DTstatus[index_vector] = "yes"
tmp = data.frame(1:length(deg_full), deg_full, DTstatus)
colnames(tmp) = c("node index", "deg_full", "DT")
rank = tmp[with(tmp, order(-deg_full)),]
result1 = apply_ROC_test(full_graph, final_vector_DT, deg_full)

rank1_test1 = rank
rank1_test1$DT = c(rep("yes", length(index_vector_DT)), rep("no", length(V(full_graph))-length(index_vector_DT)))
result1_test1 = compute_prediction_metrics(rank1_test1)

rank1_test2 = rank
tmp = rep("no", length(V(full_graph)))
index_random = sample(1:length(V(full_graph)), length(index_vector_DT), replace=F)
tmp[index_random] = "yes"
rank1_test2$DT = tmp 
result1_test2 = compute_prediction_metrics(rank1_test2)

# Plot of full graph compared to perfect and random cases (Not shown in paper):
postscript("fig0a.eps", horizontal=T)
#jpeg("fig0a.jpg")
	bins = seq(1,dim(rank)[1],by=100); a = bins[1]; b = bins[1]; c = bins[1]
	numeric_DT = as.numeric(rank$DT)-1
	numeric_DT_test1 = as.numeric(as.factor(rank1_test1$DT))-1
	numeric_DT_test2 = as.numeric(as.factor(rank1_test2$DT))-1
	for (i in 2:length(bins)) {
		a = c(a, sum(numeric_DT[bins[i-1]:bins[i]]))
		b = c(b, sum(numeric_DT_test1[bins[i-1]:bins[i]]))
		c = c(c, sum(numeric_DT_test2[bins[i-1]:bins[i]]))
	}
	plot(a, type='l', xlab="degree ranking bins", ylab="#DTs", ylim=c(0,100))
	legend("topright", c("DT distribution full graph", "DT distribution -perfect classifier", "DT distribution -random"), fill=c("black", "purple", "green"))
	lines(b, type="l", col="purple")
	lines(c, type="l", col="green")
dev.off()

postscript("fig0b.eps", horizontal=T)
	par(mfrow=c(1,2))
	plot((1:length(result1$i)), result1$TP, type="l", xlab="quantiles", ylab="observations", ylim=c(0,dim(rank)[1]), main="Degree as Predictor -Positive and Negative Observations per Quantiles")
	legend("topright", c("TP (DT)", "FP", "FN (DT)", "TN"), fill=c("black", "purple", "orange", "red"))
	lines((1:length(result1$i)), result1$FP, col="purple")
	lines((1:length(result1$i)), result1$FN, col="orange")
	lines((1:length(result1$i)), result1$TN, col="red")

	plot(result1$precision, type="l", xlab="quantiles", ylab="metric", ylim=c(0,1), main="Main metrics -Degree as predictor")
	legend("topright", c("precision", "recall", "Fscore"), fill=c("black", "purple", "orange"))
	lines(result1$recall, col="purple")
	lines(result1$F, col="orange")
dev.off()

list(AUC_perfect = result1_test1$AUC, AUC_random = result1_test2$AUC, F_perfect = max(result1_test1$F), F_random = result1_test2$F[which.max(result1_test2$F)], accuracy_perfect = max(result1_test1$accuracy), accuracy_random = max(result1_test2$accuracy))	# MCC_perfect = result1_test1$MCC, MCC_random = result1_test2$MCC

# ROC - Computations:
result1 = apply_ROC_test(full_graph, final_vector_DT, deg_full)		# result1$i -> 233 cutoffs
result2 = apply_ROC_test(graph_non_predicted, final_vector_DT, deg_non_predicted)
result3 = apply_ROC_test(graph_ltp, final_vector_DT, deg_ltp)
result_B = apply_ROC_test(graph_B, final_vector_DT, deg_B)
result_biogrid = apply_ROC_test(biogrid_net, final_vector_DT, deg_biogrid)
result_rual_stelzl = apply_ROC_test(rual_stelzl_net, final_vector_DT, deg_rual_stelzl)
deg_psi1 = list(); deg_psi2 = list(); result_psi1 = list(); result_psi2 = list(); scores1 = NULL; scores2 = NULL
for (i in 1:8) {
	deg_psi1[[i]] = igraph::degree(graph_psi1[[i]], mode="total", loops="TRUE")
	result_psi1[[i]] = apply_ROC_test(graph_psi1[[i]], final_vector_DT, deg_psi1[[i]])
	scores1 = c(scores1, result_psi1[[i]]$AUC)
}
result5 = result_psi1[[which.max(scores1)]]		# cutoff = 0.6
for (i in 1:9) {
	deg_psi2[[i]] = igraph::degree(graph_psi2[[i]], mode="total", loops="TRUE")
	result_psi2[[i]] = apply_ROC_test(graph_psi2[[i]], final_vector_DT, deg_psi2[[i]])
	scores2 = c(scores2, result_psi2[[i]]$AUC)
}
result6 = result_psi2[[which.max(scores2)]]		# cutoff = 0.7

# Plot:
postscript("Figure6.eps")				# Fig.6 in paper
#jpeg("fig6.jpg")
	plot(result1$FPR, result1$recall, type="l", xlab="FPR", ylab="TPR (recall)")
	legend("bottomright", c("ROC -full PIN", "ROC -non-predicted interactions", "ROC -LTP interactions", "ROC - MI-IntAct", "ROC - MI-psicquic", "ROC -B interactions"), fill=c("black", "red", "orange", "purple", "green", "blue"))
	lines(0:1, 0:1, type="l", col="gray")
	lines(result1_test1$FPR, result1_test1$recall, type="l", col="gray")
	lines(result2$FPR, result2$recall, type="l", col="red")
	lines(result3$FPR, result3$recall, type="l", col="orange")
	lines(result5$FPR, result5$recall, type="l", col="purple")
	lines(result6$FPR, result6$recall, type="l", col="green")
	lines(result_B$FPR, result_B$recall, type="l", col="blue")
dev.off()

# 3.4. Centrality Analysis:
# Generating rankings of centralities:
centrality_rankings = function(graph) {
	betw_centrality = betweenness(graph)
	close_centrality = closeness(graph)
	index = 1:length(betw_centrality)
	centrality_df = data.frame(V(graph)[index-1]$name, betw_centrality, close_centrality)
	colnames(centrality_df) = c("icROG","BC", "CC")

	centrality_df
}

centrality_ranking_full = centrality_rankings(full_graph)
centrality_ranking_DT = centrality_rankings(DT_graph)
centrality_ranking_non_DT = centrality_rankings(non_DT_graph)
centrality_ranking_biogrid = centrality_rankings(biogrid_net)
centrality_ranking_rual_stelzl = centrality_rankings(rual_stelzl_net)

centrality_ranking_B = centrality_rankings(graph_B)
centrality_ranking_N = centrality_rankings(graph_N)
centrality_ranking_S = centrality_rankings(graph_S)
centrality_ranking_BN = centrality_rankings(graph_BN)
centrality_ranking_NS = centrality_rankings(graph_NS)
centrality_ranking_BS = centrality_rankings(graph_BS)
centrality_ranking_non_predicted = centrality_rankings(graph_non_predicted)
centrality_ranking_ltp = centrality_rankings(graph_ltp)
centrality_ranking_psi1 = centrality_rankings(graph_psi1[[6]])
centrality_ranking_psi2 = centrality_rankings(graph_psi2[[7]])

# Centrality Ranking of Nodes (with DT location):
generate_DT_ranks = function(graph, index_vector, centrality_ranking) {
	DTstatus = rep("no", length(V(graph)))
	DTstatus[index_vector] = "yes"
	tmp1 = data.frame(1:length(DTstatus), centrality_ranking$BC, DTstatus)
	colnames(tmp1) = c("node index", "BC", "DT")
	rankBC = tmp1[with(tmp1, order(-tmp1$BC)),]
	tmp2 = data.frame(1:length(DTstatus), centrality_ranking$CC, DTstatus)
	colnames(tmp2) = c("node index", "CC", "DT")
	rankCC = tmp2[with(tmp2, order(-tmp2$CC)),]

	result = list(BC=rankBC, CC=rankCC)
}

rank7 = generate_DT_ranks(full_graph, index_vector_DT, centrality_ranking_full)
rank8 = generate_DT_ranks(graph_B, index_vector_B, centrality_ranking_B)
rank9 = generate_DT_ranks(graph_N, index_vector_N, centrality_ranking_N)
rank10 = generate_DT_ranks(graph_S, index_vector_S, centrality_ranking_S)

index_vector_biogrid = which(V(biogrid_net)$name %in% final_vector_DT)
index_vector_rual_stelzl = which(V(rual_stelzl_net)$name %in% final_vector_DT)
index_vector_non_predicted = which(V(graph_non_predicted)$name %in% final_vector_DT)
index_vector_ltp = which(V(graph_ltp)$name %in% final_vector_DT)
index_vector_psi1 = which(V(graph_psi1[[6]])$name %in% final_vector_DT)
index_vector_psi2 = which(V(graph_psi2[[7]])$name %in% final_vector_DT)
rank_biogrid = generate_DT_ranks(biogrid_net, index_vector_biogrid, centrality_ranking_biogrid)
rank_rual_stelzl = generate_DT_ranks(rual_stelzl_net, index_vector_rual_stelzl, centrality_ranking_rual_stelzl)
rank11 = generate_DT_ranks(graph_non_predicted, index_vector_non_predicted, centrality_ranking_non_predicted)
rank12 = generate_DT_ranks(graph_ltp, index_vector_ltp, centrality_ranking_ltp)
rank14 = generate_DT_ranks(graph_psi1[[6]], index_vector_psi1, centrality_ranking_psi1)
rank15 = generate_DT_ranks(graph_psi2[[7]], index_vector_psi2, centrality_ranking_psi2)

# OR analysis of reliable subsets (Not included in paper):
rank_non_predicted = rank11$BC
result = bins_and_DTs(rank_non_predicted, "BC", dim(rank_non_predicted)[1]/30)
hg_score_DT_non_predicted = result$hg_score_DT
number_nodes_bin_non_predicted = result$number_nodes_bin
plot_labels_non_predicted = result$plot_labels
number_DTs_bin_non_predicted = result$number_DTs_bin 

rank_ltp = rank12$BC
result = bins_and_DTs(rank_ltp, "BC", dim(rank_ltp)[1]/30)
hg_score_DT_ltp = result$hg_score_DT
number_nodes_bin_ltp = result$number_nodes_bin
plot_labels_ltp = result$plot_labels
number_DTs_bin_ltp = result$number_DTs_bin 

rank_psi1 = rank14$BC
result = bins_and_DTs(rank_psi1, "BC", dim(rank_psi1)[1]/30)
hg_score_DT_psi1 = result$hg_score_DT
number_nodes_bin_psi1 = result$number_nodes_bin
plot_labels_psi1 = result$plot_labels
number_DTs_bin_psi1 = result$number_DTs_bin 

rank_psi2 = rank15$BC
result = bins_and_DTs(rank_psi2, "BC", dim(rank_psi2)[1]/30)
hg_score_DT_psi2 = result$hg_score_DT
number_nodes_bin_psi2 = result$number_nodes_bin
plot_labels_psi2 = result$plot_labels
number_DTs_bin_psi2 = result$number_DTs_bin 

#OR plots (Not included in paper):
postscript("fig0c.eps", horizontal=T, width = 1024, height = 1024)
#jpeg("fig0c.jpg", width = 1024, height = 1024)
	par(mfrow=c(2,2))
	OR_bins = which(round(hg_score_DT_non_predicted,2)<.05)
	cols = rep("blue", length(hg_score_DT_non_predicted))
	cols[OR_bins] = "red"
	this_plot = barplot(-log(hg_score_DT_non_predicted), width = number_nodes_bin_non_predicted, xlab="BC bins", ylab="-log(hypergeom_score)", ylim=c(0,15), main="(non-predicted)", col=cols)
	text(this_plot, par("usr")[3], labels = unlist(plot_labels_non_predicted), srt = 90, adj = 1, cex = 0.5, xpd = TRUE)
	text(this_plot, -log(hg_score_DT_non_predicted) + 0.7, format(unlist(number_DTs_bin_non_predicted)), srt = 90, cex = 0.7, xpd = TRUE)

	OR_bins = which(round(hg_score_DT_ltp,2)<.05)
	cols = rep("blue", length(hg_score_DT_ltp))
	cols[OR_bins] = "red"
	this_plot = barplot(-log(hg_score_DT_ltp), width = number_nodes_bin_ltp, xlab="BC bins", ylab="-log(hypergeom_score)", ylim=c(0,15), main="(LTP)", col=cols)
	text(this_plot, par("usr")[3], labels = unlist(plot_labels_ltp), srt = 90, adj = 1, cex = 0.5, xpd = TRUE)
	text(this_plot, -log(hg_score_DT_ltp) + 0.7, format(unlist(number_DTs_bin_ltp)), srt = 90, cex = 0.7, xpd = TRUE)

	OR_bins = which(round(hg_score_DT_psi1,2)<.05)
	cols = rep("blue", length(hg_score_DT_psi1))
	cols[OR_bins] = "red"
	this_plot = barplot(-log(hg_score_DT_psi1), width = number_nodes_bin_psi1, xlab="BC bins", ylab="-log(hypergeom_score)", ylim=c(0,15), main="(MI-IntAct)", col=cols)
	text(this_plot, par("usr")[3], labels = unlist(plot_labels_psi1), srt = 90, adj = 1, cex = 0.5, xpd = TRUE)
	text(this_plot, -log(hg_score_DT_psi1) + 0.7, format(unlist(number_DTs_bin_psi1)), srt = 90, cex = 0.7, xpd = TRUE)

	OR_bins = which(round(hg_score_DT_psi2,2)<.05)
	cols = rep("blue", length(hg_score_DT_psi2))
	cols[OR_bins] = "red"
	this_plot = barplot(-log(hg_score_DT_psi2), width = number_nodes_bin_psi2, xlab="BC bins", ylab="-log(hypergeom_score)", ylim=c(0,15), main="(MI-psicquic)", col=cols)
	text(this_plot, par("usr")[3], labels = unlist(plot_labels_psi2), srt = 90, adj = 1, cex = 0.5, xpd = TRUE)
	text(this_plot, -log(hg_score_DT_psi2) + 0.7, format(unlist(number_DTs_bin_psi2)), srt = 90, cex = 0.7, xpd = TRUE)
dev.off()

# Calculate prediction metrics (ROC):
result7 = compute_prediction_metrics(rank7$BC)			# result7$i -> 11201 cutoffs
result8 = compute_prediction_metrics(rank7$CC)
result9 = compute_prediction_metrics(rank8$BC)
result10 = compute_prediction_metrics(rank8$CC)
result11 = compute_prediction_metrics(rank9$BC)
result12 = compute_prediction_metrics(rank9$CC)
result13 = compute_prediction_metrics(rank10$BC)
result14 = compute_prediction_metrics(rank10$CC)
result15 = compute_prediction_metrics(rank11$BC)
result16 = compute_prediction_metrics(rank11$CC)
result17 = compute_prediction_metrics(rank12$BC)
result18 = compute_prediction_metrics(rank12$CC)
result21 = compute_prediction_metrics(rank14$BC)
result22 = compute_prediction_metrics(rank14$CC)
result23 = compute_prediction_metrics(rank15$BC)
result24 = compute_prediction_metrics(rank15$CC)
result_biogrid_BC = compute_prediction_metrics(rank_biogrid$BC)
result_biogrid_CC = compute_prediction_metrics(rank_biogrid$CC)
result_rual_stelzl_BC = compute_prediction_metrics(rank_rual_stelzl$BC)
result_rual_stelzl_CC = compute_prediction_metrics(rank_rual_stelzl$CC)

# Plots:
postscript("FigureS4.eps")					# Supp.Fig.4 in Add.File.2
#jpeg("figs4.jpg")
	plot(result7$FPR, result7$recall, type="l", col="black", xlab="FPR", ylab="TPR (recall)")
	legend("bottomright", c("full PIN -spoke", "B subset", "non-predicted subset", "LTP subset", "MIscore-IntAct subset", "MIscore-psicquic subset"), fill=c("black", "blue", "green", "purple", "yellow", "red"))
	lines(result_B$FPR, result_B$recall, type="l", col="blue")
	lines(result15$FPR, result15$recall, type="l", col="green")
	lines(result17$FPR, result17$recall, type="l", col="purple")
	lines(result21$FPR, result21$recall, type="l", col="yellow")
	lines(result23$FPR, result23$recall, type="l", col="red")
	lines(0:1, 0:1, type="l", col="gray")
	lines(result1_test1$FPR, result1_test1$recall, type="l", col="gray")
dev.off()

# 3.5. AUC Summary Table:
table_AUC_sum = data.frame()
table_AUC_sum[1,1] = result1$AUC
table_AUC_sum[1,2] = result7$AUC
table_AUC_sum[1,3] = result8$AUC
table_AUC_sum[2,1] = result_B$AUC
table_AUC_sum[2,2] = result9$AUC
table_AUC_sum[2,3] = result10$AUC
table_AUC_sum[3,1] = result2$AUC
table_AUC_sum[3,2] = result15$AUC
table_AUC_sum[3,3] = result16$AUC
table_AUC_sum[4,1] = result3$AUC
table_AUC_sum[4,2] = result17$AUC
table_AUC_sum[4,3] = result18$AUC
table_AUC_sum[5,1] = result_biogrid$AUC
table_AUC_sum[5,2] = result_biogrid_BC$AUC
table_AUC_sum[5,3] = result_biogrid_CC$AUC
table_AUC_sum[6,1] = result5$AUC
table_AUC_sum[6,2] = result21$AUC
table_AUC_sum[6,3] = result22$AUC
table_AUC_sum[7,1] = result6$AUC
table_AUC_sum[7,2] = result23$AUC
table_AUC_sum[7,3] = result24$AUC
table_AUC_sum[8,1] = result_rual_stelzl$AUC
table_AUC_sum[8,2] = result_rual_stelzl_BC$AUC
table_AUC_sum[8,3] = result_rual_stelzl_CC$AUC
colnames(table_AUC_sum) = c("AUC - deg", "AUC - BC", "AUC - CC")
rownames(table_AUC_sum) = c("full PIN -spoke", "B subset", "non-predicted interactions", "LTP subset", "BioGRID only", "MIscore-IntAct subset", "MIscore-psicquic subset", "Rual+Stelzl only")

table_AUC_sum					# Table 5 in paper

# 3.6. Analysis of Reliability Results: Subsetting removes interactions from DTs or non-DTs:
make_prot_degree_table = function(graph_list) {
	# Make degree-table per graph:
	table_DT = list(); table_nonDT = list()
	for (i in 1:length(graph_list)) {
		graph = graph_list[[i]]; t_DT = NULL; t_nonDT = NULL
		for (j in 1:length(V(graph))) {
			tmp = c(V(graph)$name[j], igraph::degree(graph, v=V(graph)[j-1], loops=T))
			if (V(graph)$name[j] %in% as.character(final_vector_DT)) {
				t_DT = rbind(t_DT, tmp)
			} else {
				t_nonDT = rbind(t_nonDT, tmp)
			}
		}
		table_DT[[i]] = t_DT
		table_nonDT[[i]] = t_nonDT
	}

	# Consolidate degree-tables and compute deltas:
	comparison_subsetting_DT = list(); avg_change_DT = NULL; comparison_subsetting_nonDT = list(); avg_change_nonDT = NULL
	for (i in 2:length(graph_list)) {
		table1 = table_DT[[1]][which(table_DT[[1]][,1] %in% table_DT[[i]][,1]),]
		col3 = NULL; col4 = NULL
		for (j in 1:dim(table1)[1]) {
			tmp = table_DT[[i]][which(table1[j,1] == table_DT[[i]][,1]), 2]
			delta = as.numeric(tmp) - as.numeric(table1[j,2]) 
			col3 = c(col3, tmp)
			col4 = c(col4, delta)
		}
		comparison_subsetting_DT[[i-1]] = cbind(table1, col3, col4)
		avg_change_DT[i-1] = round(mean(col4), 1)

		table1 = table_nonDT[[1]][which(table_nonDT[[1]][,1] %in% table_nonDT[[i]][,1]),]
		col3 = NULL; col4 = NULL
		for (j in 1:dim(table1)[1]) {
			tmp = table_nonDT[[i]][which(table1[j,1] == table_nonDT[[i]][,1]), 2]
			delta = as.numeric(tmp) - as.numeric(table1[j,2])
			col3 = c(col3, tmp)
			col4 = c(col4, delta)
		}
		comparison_subsetting_nonDT[[i-1]] = cbind(table1, col3, col4)
		avg_change_nonDT[i-1] = round(mean(col4), 1)
	}
	p.value = NULL
	for (i in 1:length(comparison_subsetting_DT)) {
		wtest = wilcox.test(as.integer(comparison_subsetting_DT[[i]][,4]), as.integer(comparison_subsetting_nonDT[[i]][,4]))
		p.value[i] = wtest$p.value			# <0.05 different, >0.05 the same
	}

	result = cbind(avg_change_DT, avg_change_nonDT, p.value)
}

subsetting_comparison_table = make_prot_degree_table(list(full_graph, graph_non_predicted, graph_B, graph_ltp))					# 8'
rownames(subsetting_comparison_table) = c("full to non-predicted", "full to B", "full to LTP")
colnames(subsetting_comparison_table) = c("avg degree change DT", "avg degree change nonDT", "Wilcoxon p-value")

subsetting_comparison_table					# Table 6 in paper

########################
# 4. Data Representation:
########################
# 4.1. Matrix rep. - Degree Distribution Descriptors:
deg_full_mat = igraph::degree(full_graph_mat, mode="total", loops="TRUE")
deg_full_DT_mat = deg_full_mat[index_vector_DT]

table_degree_descriptors_1 = data.frame()
table_degree_descriptors_1[1,1] = round(mean(deg_full), 2)
table_degree_descriptors_1[1,2] = round(sd(deg_full), 2)
table_degree_descriptors_1[1,3] = max(deg_full)
table_degree_descriptors_1[2,1] = round(mean(deg_full_DT), 2)
table_degree_descriptors_1[2,2] = round(sd(deg_full_DT), 2)
table_degree_descriptors_1[2,3] = max(deg_full_DT)
table_degree_descriptors_1[3,1] = round(mean(deg_full_mat), 2)
table_degree_descriptors_1[3,2] = round(sd(deg_full_mat), 2)
table_degree_descriptors_1[3,3] = max(deg_full_mat)
table_degree_descriptors_1[4,1] = round(mean(deg_full_DT_mat), 2)
table_degree_descriptors_1[4,2] = round(sd(deg_full_DT_mat), 2)
table_degree_descriptors_1[4,3] = max(deg_full_DT_mat)
colnames(table_degree_descriptors_1) = c("average degree", "standard dev", "max degree")
rownames(table_degree_descriptors_1) = c("full graph -spoke", "DT in full graph -spoke", "full graph -matrix", "DT in full graph -matrix")

table_degree_descriptors_1					# Supp.Table.2 in Add.File.3

# 4.2. Matrix rep. - Over-representation analysis:
# hg_test (degree):
rank_mat = rank_proteins(full_graph_mat, final_vector_DT, deg_full_mat)
result = bins_and_DTs(rank_mat)
hg_score_DT_mat = result$hg_score_DT
number_nodes_bin_mat = result$number_nodes_bin
plot_labels_mat = result$plot_labels
number_DTs_bin_mat = result$number_DTs_bin 

# hg_test (BC):
mat_BC = betweenness(full_graph_mat)

rank_mat = rank_proteins(full_graph_mat, final_vector_DT, mat_BC)
result = bins_and_DTs(rank_mat, "BC", dim(rank_mat)[1]/30)
hg_score_DT_mat_BC = result$hg_score_DT
number_nodes_bin_mat_BC = result$number_nodes_bin
plot_labels_mat_BC = result$plot_labels
number_DTs_bin_mat_BC = result$number_DTs_bin 

postscript("FigureS5.eps", width = 1024, height = 1024)			# Supp.Fig.5 in Add.File.2
#jpeg("figs5.jpg", width = 1024, height = 1024)
	par(mfrow=c(1,2))
	OR_bins = which(round(hg_score_DT_mat,2)<.05)
	cols = rep("blue", length(hg_score_DT_mat))
	cols[OR_bins] = "red"
	this_plot = barplot(-log(hg_score_DT_mat), width = number_nodes_bin_mat, xlab="degree bins", ylab="-log(hypergeom_score)", ylim=c(0,15), main="(a)", col=cols)
	text(this_plot, par("usr")[3], labels = unlist(plot_labels_mat), srt = 90, adj = 1, cex = 0.5, xpd = TRUE)
	text(this_plot, -log(hg_score_DT_mat) + 0.7, format(unlist(number_DTs_bin_mat)), srt = 90, cex = 0.7, xpd = TRUE)

	OR_bins = which(round(hg_score_DT_mat_BC,2)<.05)
	cols = rep("blue", length(hg_score_DT_mat_BC))
	cols[OR_bins] = "red"
	this_plot = barplot(-log(hg_score_DT_mat_BC), width = number_nodes_bin_mat_BC, xlab="BC bins", ylab="-log(hypergeom_score)", ylim=c(0,15), main="(b)", col=cols)
	text(this_plot, par("usr")[3], labels = unlist(plot_labels_mat_BC), srt = 90, adj = 1, cex = 0.5, xpd = TRUE)
	text(this_plot, -log(hg_score_DT_mat_BC) + 0.7, format(unlist(number_DTs_bin_mat_BC)), srt = 90, cex = 0.7, xpd = TRUE)
dev.off()

# 4.3. Matrix rep. - Degree Predictive Power:
index_vector_DT_mat = which(V(full_graph_mat)$name %in% final_vector_DT)
DTstatus = rep("no", length(V(full_graph_mat)))
DTstatus[index_vector_DT_mat] = "yes"
tmp = data.frame(1:length(deg_full_mat), deg_full_mat, DTstatus)
colnames(tmp) = c("node index", "degree", "DT")
rank4 = tmp[with(tmp, order(-deg_full_mat)),]
result4 = compute_prediction_metrics(rank4)

# 4.4. Matrix rep. - Centrality Predictive Power:
centrality_ranking_full_mat = centrality_rankings(full_graph_mat)
#centrality_ranking_matrix_DT = centrality_rankings(DT_graph_mat)
#centrality_ranking_matrix_non_DT = centrality_rankings(non_DT_graph_mat)
rank13 = generate_DT_ranks(full_graph_mat, index_vector_DT_mat, centrality_ranking_full_mat)
result19 = compute_prediction_metrics(rank13$BC)
result20 = compute_prediction_metrics(rank13$CC)

table_representation = data.frame()
table_representation[1,1] = result1$AUC
table_representation[1,2] = result7$AUC
table_representation[1,3] = result8$AUC
table_representation[2,1] = result4$AUC
table_representation[2,2] = result19$AUC
table_representation[2,3] = result20$AUC
colnames(table_representation) = c("Degree", "Betweenness Centrality", "Closeness Centrality")
rownames(table_representation) = c("full graph -spoke", "full graph -matrix")
table_representation					# Table 7 in paper

# Representation Plot:
postscript("FigureS6.eps", horizontal=T)	 	# Supp.Fig.6 in Add.File.2
#jpeg("figs6.jpg")
	plot(result1$FPR, result1$recall, type="l", xlab="FPR", ylab="TPR (recall)")
	legend("bottomright", c("ROC -degree, spoke", "ROC -degree, matrix", "ROC -BC, matrix"), fill=c("black", "red", "orange"))
	lines(0:1, 0:1, type="l", col="gray")
	lines(result1_test1$FPR, result1_test1$recall, type="l", col="gray")
	lines(result4$FPR, result4$recall, type="l", col="red")
	lines(result19$FPR, result19$recall, type="l", col="orange")
dev.off()

##########################
# 5. Pathway Analysis:
###########################
# 5.1. DTs per pathway and DTs not in pathways:
eg_list = list()
for (i in 1:length(final_vector_DT)) {
	eg_list[[i]] = convert_protein_ID("icrogid", final_vector_DT[i], "entrezgene/locuslink", id_conversion_table_human)							# approx. 3'
}
final_vector_DT_eg = unlist(eg_list)
lost_rogids = length(final_vector_DT) - length(final_vector_DT_eg)		# 94 rogids

xx <- as.list(org.Hs.egPATH2EG)
xx <- xx[!is.na(xx)]  			# Remove pathway identifiers that do not map to any eg id
pathway_size = list(); DT_size = list(); DTs_in_pathways = NULL
for (i in 1:length(xx)) {
	pathway_size[[i]] = length(xx[[i]])
	DT_size[[i]] = length(which(xx[[i]] %in% final_vector_DT_eg))
	DTs_in_pathways = c(DTs_in_pathways, xx[[i]][which(xx[[i]] %in% final_vector_DT_eg)])
}
DTs_NOT_in_pathways = setdiff(final_vector_DT_eg, unique(DTs_in_pathways))	# 225
# 1227 DTs: 908 in pathways, 225 not-in-pathways, 94 lost-in-translation

percent_DTs_pathways = unlist(DT_size)*100/unlist(pathway_size)
table_DTs_per_pathway = cbind(names(xx), unlist(pathway_size), unlist(DT_size), percent_DTs_pathways)
mean(as.integer(table_DTs_per_pathway[,2]))		# 71.5 prots per pathway in avg
mean(as.integer(table_DTs_per_pathway[,3]))		# 15.2 DTs per pathway in avg
mean(as.integer(table_DTs_per_pathway[,4]))		# 23.8% DTs per pathway in avg
# To see the pathways, go to: http://www.genome.jp/dbget-bin/www_bget?pathway+hsa05416

pathways_with_no_DT = table_DTs_per_pathway[which(table_DTs_per_pathway[,4]==0),]	# 18

# 5.2. Proteins in Pathways without Interaction Data:
number_prots_without_interaction = list(); percent_prots_without_interaction = list(); irog_list_final = NULL
for (i in 1:length(xx)) {
	pathway = xx[[i]]
	irog_list = list()
	for (j in 1:length(pathway)) {
		irog_list[[j]] = convert_protein_ID("entrezgene/locuslink", pathway[j], "icrogid", id_conversion_table_human)
	}
	irog_list_final[[i]] = as.numeric(unlist(irog_list))
	number_prots_without_interaction[[i]] = length(irog_list) - length(irog_list_final[[i]])
	percent_prots_without_interaction[[i]] = 100 - (length(irog_list_final[[i]]) * 100 / length(irog_list))
}
table_interactions_per_pathway = cbind(names(xx), unlist(number_prots_without_interaction), unlist(percent_prots_without_interaction))
mean(as.integer(table_interactions_per_pathway[,2]))		# 10 prots with no interaction per pathway (on avg)
mean(as.integer(table_interactions_per_pathway[,3]))		# 15% prots with no interaction per pathway (on avg)

# Testing the Olfactory Transduction pathway:
a=xx$`04740`
irogs_olfactory = NULL
for (i in 1:length(a)) {
	tmp = convert_protein_ID("entrezgene/locuslink", a[i], "irogid", id_conversion_table_human)
	if(length(tmp) > 0) {
		irogs_olfactory[i] = tmp[1]
	} else {
		irogs_olfactory[i] = "NA"
	}
}
length(which(irogs_olfactory=="NA"))				# 349 (out of 388) proteins not present in iRefIndex

# 5.3. Histogram pathways per protein (not included in paper):
z <- org.Hs.egPATH
zz <- as.list(z[mappedkeys(z)])
length(zz)							# 5891 genes in pathways

paths_per_prot = NULL
for (i in zz) {
	paths_per_prot = c(paths_per_prot, length(i))
}
hist(paths_per_prot, breaks=length(paths_per_prot), xlab="Number of Pathways", ylab="Proteins having that number of pathways")

# 5.4. Statistics Reactome, PID and KEGG:
uniprot_per_pathway = unique(read.table("uniprot_Homo_sapiens2.tab", header=TRUE, comment.char="", sep='\t', quote=""))							# 115694x11

# 5.4.1. KEGG:
pp = as.list(org.Hs.egPATH)
pp <- pp[!is.na(pp)]
number_kegg_paths = rep(0, length(uniprot_per_pathway[,6]))
for (i in 1:length(uniprot_per_pathway[,6])) {
	tmp = sub(";", "", uniprot_per_pathway[i,6])
	if (tmp != "") {
		index = which(names(pp) == tmp)
		if (length(index) > 0) {
			number_kegg_paths[i] = length(pp[[index]])
		}
	}
}

# 5.4.2. Getting table of UniProt vs pathways (UniProt Advanced Search with cross-references to Reactome and PID, Date: 11.11.11):
number_pid_paths = NULL; number_reactome_paths = NULL
for (i in 1:dim(uniprot_per_pathway)[1]) {
	tmp_pid = length(strsplit(as.character(uniprot_per_pathway[i,9]), ";")[[1]])
	tmp_reactome = length(strsplit(as.character(uniprot_per_pathway[i,10]), ";")[[1]])
	number_pid_paths = c(number_pid_paths, tmp_pid)
	number_reactome_paths = c(number_reactome_paths, tmp_reactome)
}

number_total_paths = as.integer(number_kegg_paths) + as.integer(number_pid_paths) + as.integer(number_reactome_paths)							# APPROX. TIME: 2'

uniprot_per_pathway_table = cbind(as.character(uniprot_per_pathway[,1]), number_pid_paths, number_reactome_paths, number_kegg_paths, number_total_paths)

# 5.4.3. Separate DTs and non-DTs (Working with all DTs, included and not-included in iRefIndex):
vector_DT_all_uniprot = sub("uniprotkb:", "", unique(drugbank_all_human$uidB))		# 1958

uniprot_per_pathway_DTs_all = uniprot_per_pathway_table[which(uniprot_per_pathway_table[,1] %in% vector_DT_all_uniprot),]						# 1953x5
uniprot_per_pathway_non_DTs_all = uniprot_per_pathway_table[-which(uniprot_per_pathway_table[,1] %in% vector_DT_all_uniprot),]						# 113741x5

# 5.4.4. Hypergeometric analysis of DTs in pathways:
# For KEGG (per pathway):
total_number_nodes = length(unique(unlist(xx)))		#number geneids in pathways = population = N
m = length(unique(DTs_in_pathways))			#success_population
#pathway_size[[i]] = sample = n 
#DT_size[[i]] = success_sample = k 

hg_score_pathway_KEGG = NULL
for (i in 1:length(xx)) {
	hg_score_pathway_KEGG[i] = phyper(DT_size[[i]]-1, m, total_number_nodes - m, pathway_size[[i]], lower.tail=FALSE)
}
number_nodes_bin_KEGG = unlist(pathway_size)

length(which(round(hg_score_pathway_KEGG,2)<.05))		# 81 enriched out of 229 pathways
range(percent_DTs_pathways[which(round(hg_score_pathway_KEGG,2)<.05)])	# 21%-100%
mean(percent_DTs_pathways[which(round(hg_score_pathway_KEGG,2)<.05)])	# 42.1

# 5.4.5. Pathways per Protein description:
upp_DTs_nonzero_uniprot = uniprot_per_pathway_DTs_all[which(uniprot_per_pathway_DTs_all[,5] != 0),]
upp_DTs_nonzero_PID = uniprot_per_pathway_DTs_all[which(uniprot_per_pathway_DTs_all[,2] != 0),]
upp_DTs_nonzero_reactome = uniprot_per_pathway_DTs_all[which(uniprot_per_pathway_DTs_all[,3] != 0),]
upp_DTs_nonzero_kegg = uniprot_per_pathway_DTs_all[which(uniprot_per_pathway_DTs_all[,4] != 0),]

upp_non_DTs_nonzero_uniprot = uniprot_per_pathway_non_DTs_all[which(uniprot_per_pathway_non_DTs_all[,5] != 0),]
upp_non_DTs_nonzero_PID = uniprot_per_pathway_non_DTs_all[which(uniprot_per_pathway_non_DTs_all[,2] != 0),]
upp_non_DTs_nonzero_reactome = uniprot_per_pathway_non_DTs_all[which(uniprot_per_pathway_non_DTs_all[,3] != 0),]
upp_non_DTs_nonzero_kegg = uniprot_per_pathway_non_DTs_all[which(uniprot_per_pathway_non_DTs_all[,4] != 0),]

index_DTs_uniprot = 100 * dim(uniprot_per_pathway_DTs_all)[1] / (dim(uniprot_per_pathway_DTs_all)[1] + dim(uniprot_per_pathway_non_DTs_all)[1])					# 1.69% DT/uniprot prot
index_DTs_PID = 100 * length(upp_DTs_nonzero_PID[,2]) / (length(upp_DTs_nonzero_PID[,2]) + length(upp_non_DTs_nonzero_PID[,2]))						# 23.81%
index_DTs_reactome = 100 * length(upp_DTs_nonzero_reactome[,2]) / (length(upp_DTs_nonzero_reactome[,2]) + length(upp_non_DTs_nonzero_reactome[,2]))					# 23.04%
index_DTs_kegg = 100 * length(upp_DTs_nonzero_kegg[,2]) / (length(upp_DTs_nonzero_kegg[,2]) + length(upp_non_DTs_nonzero_kegg[,2]))						# 15.91%

index_nonzero_uniprot = 100 * length(upp_DTs_nonzero_uniprot[,2]) / dim(uniprot_per_pathway_DTs_all)[1]								# 83.97% nonzeroDT alldbs/allDT
index_nonzero_PID = 100 * length(upp_DTs_nonzero_PID[,2]) / dim(uniprot_per_pathway_DTs_all)[1]								# 20.17% nonzeroDT PID/allDT
index_nonzero_reactome = 100 * length(upp_DTs_nonzero_reactome[,2]) / dim(uniprot_per_pathway_DTs_all)[1]								# 64.62% nonzeroDT reactome/allDT
index_nonzero_kegg = 100 * length(upp_DTs_nonzero_kegg[,2]) / dim(uniprot_per_pathway_DTs_all)[1]								# 72.40% nonzeroDT kegg/allDT

index_nonnon_uniprot = 100 * length(upp_non_DTs_nonzero_uniprot[,2]) / dim(uniprot_per_pathway_non_DTs_all)[1]								# 8.33% nonzeroDTuniprot/allDT
index_nonnon_PID = 100 * length(upp_non_DTs_nonzero_PID[,2]) / dim(uniprot_per_pathway_non_DTs_all)[1]								# 1.11% nonzeroDTPID/allDT
index_nonnon_reactome = 100 * length(upp_non_DTs_nonzero_reactome[,2]) / dim(uniprot_per_pathway_non_DTs_all)[1]								# 3.71% nonzeroDTreactome/allDT
index_nonnon_kegg = 100 * length(upp_non_DTs_nonzero_kegg[,2]) / dim(uniprot_per_pathway_non_DTs_all)[1]								# 6.57% nonzeroDTkegg/allDT

table_pathway_description = data.frame()
table_pathway_description[1,1] = dim(uniprot_per_pathway_DTs_all)[1]
table_pathway_description[1,2] = dim(uniprot_per_pathway_non_DTs_all)[1]
table_pathway_description[1,3] = round(index_DTs_uniprot, 2)
table_pathway_description[1,4] = round(index_nonzero_uniprot, 2)
table_pathway_description[1,5] = round(index_nonnon_uniprot, 2)
table_pathway_description[2,1] = dim(upp_DTs_nonzero_PID)[1]
table_pathway_description[2,2] = dim(upp_non_DTs_nonzero_PID)[1]
table_pathway_description[2,3] = round(index_DTs_PID, 2)
table_pathway_description[2,4] = round(index_nonzero_PID, 2)
table_pathway_description[2,5] = round(index_nonnon_PID, 2)
table_pathway_description[3,1] = dim(upp_DTs_nonzero_reactome)[1]
table_pathway_description[3,2] = dim(upp_non_DTs_nonzero_reactome)[1]
table_pathway_description[3,3] = round(index_DTs_reactome, 2)
table_pathway_description[3,4] = round(index_nonzero_reactome, 2)
table_pathway_description[3,5] = round(index_nonnon_reactome, 2)
table_pathway_description[4,1] = dim(upp_DTs_nonzero_kegg)[1]
table_pathway_description[4,2] = dim(upp_non_DTs_nonzero_kegg)[1]
table_pathway_description[4,3] = round(index_DTs_kegg, 2)
table_pathway_description[4,4] = round(index_nonzero_kegg, 2)
table_pathway_description[4,5] = round(index_nonnon_kegg, 2)
rownames(table_pathway_description) = c("UniProt (all prots)", "PID", "Reactome", "KEGG")
colnames(table_pathway_description) = c("#DT_in_db", "#nonDT_in_db", "%DT_in_db/prot_in_db", "%DT_with_pathway_info/DT_uniprot", "%nonDT_with_pathway_info/nonDT_uniprot")

table_pathway_description				# Table 8 in paper

# Average Analysis:
table_pathway_description_2 = data.frame()
table_pathway_description_2[1,1] = round(mean(as.integer(upp_DTs_nonzero_PID[,2])), 2)
table_pathway_description_2[1,2] = round(mean(as.integer(upp_non_DTs_nonzero_PID[,2])), 2)
table_pathway_description_2[1,3] = max(as.integer(upp_DTs_nonzero_PID[,2]))
table_pathway_description_2[1,4] = max(as.integer(upp_non_DTs_nonzero_PID[,2]))
table_pathway_description_2[2,1] = round(mean(as.integer(upp_DTs_nonzero_reactome[,3])), 2)
table_pathway_description_2[2,2] = round(mean(as.integer(upp_non_DTs_nonzero_reactome[,3])), 2)
table_pathway_description_2[2,3] = max(as.integer(upp_DTs_nonzero_reactome[,3]))
table_pathway_description_2[2,4] = max(as.integer(upp_non_DTs_nonzero_reactome[,3]))
table_pathway_description_2[3,1] = round(mean(as.integer(upp_DTs_nonzero_kegg[,4])), 2)
table_pathway_description_2[3,2] = round(mean(as.integer(upp_non_DTs_nonzero_kegg[,4])), 2)
table_pathway_description_2[3,3] = max(as.integer(upp_DTs_nonzero_kegg[,4]))
table_pathway_description_2[3,4] = max(as.integer(upp_non_DTs_nonzero_kegg[,4]))
# This table continues in section 5.6

# 5.5. OR Analysis (PID, Reactome, KEGG):
index_vector_DT_uniprot = which(uniprot_per_pathway_table[,1] %in% vector_DT_all_uniprot)
DTstatus = rep("no", length(uniprot_per_pathway_table[,1]))
DTstatus[index_vector_DT_uniprot] = "yes"
hg_score_DT = NULL; number_nodes_bin = NULL; plot_labels = NULL; number_DTs_bin = NULL
for (i in 2:4)  {
	pc_database = as.integer(uniprot_per_pathway_table[,i])
	tmp = data.frame(1:length(pc_database), pc_database, DTstatus)
	colnames(tmp) = c("node index", "pathway_centrality", "DT")
	rank_database = tmp[with(tmp, order(-pc_database)),]
	#rank_database_2 = rank_database[which(rank_database[,2] != 0),]
	result = bins_and_DTs(rank_database)
	hg_tmp = result$hg_score_DT
	hg_score_DT[[i]] = hg_tmp[-length(hg_tmp)]		# Plot without zeroes
	nn_tmp = result$number_nodes_bin
	number_nodes_bin[[i]] = nn_tmp[-length(nn_tmp)]
	pl_tmp = result$plot_labels
	plot_labels[[i]] = pl_tmp[-length(pl_tmp)]
	dt_tmp = result$number_DTs_bin
	number_DTs_bin[[i]] = dt_tmp[-length(dt_tmp)]		# Plot without zeroes
}
pathdbs = c("uniprot", "(a)", "(b)", "(c)")

postscript("FigureS7.eps", width = 1024, height = 512)			# Supp.Fig.7 in Add.File.2
#jpeg("figs7.jpg", width = 1024, height = 512)
	par(mfrow=c(3,1))
	for (i in 2:4)  {
		OR_bins = which(round(hg_score_DT[[i]],2)<.05)
		cols = rep("blue", length(hg_score_DT[[i]]))
		cols[OR_bins] = "red"
		this_plot = barplot(-log(hg_score_DT[[i]]), width = number_nodes_bin[[i]], xlab="PC bins", ylab="-log(hypergeom_score)", ylim=c(0,400), col=cols, main=pathdbs[i])
		text(this_plot, par("usr")[3], labels = unlist(plot_labels[[i]]), srt = 45, adj = 2, cex = 0.9, xpd = TRUE)
		text(this_plot, -log(hg_score_DT[[i]]) - 17.0, format(unlist(number_DTs_bin[[i]])), srt = 0, cex = 1.1, xpd = TRUE)
	}
dev.off()

# 5.6. ROC Analysis (PID, Reactome, KEGG):
# Case1: Only DB:
predictive_power_db = NULL; FPR_db = list(); recall_db = list(); precision_db = list()
for (i in 2:4)  {
	db_table = uniprot_per_pathway_table[which(uniprot_per_pathway_table[,i] != 0),]
	index_vector_DT_uniprot = which(db_table[,1] %in% vector_DT_all_uniprot)
	DTstatus = rep("no", length(db_table[,1]))
	DTstatus[index_vector_DT_uniprot] = "yes"
	pc_database = as.integer(db_table[,i])
	tmp = data.frame(1:length(pc_database), pc_database, DTstatus)
	colnames(tmp) = c("node index", "pathway_centrality", "DT")
	rank_database = tmp[with(tmp, order(-pc_database)),]
	result_database = compute_prediction_metrics(rank_database)
	predictive_power_db = c(predictive_power_db, round(result_database$AUC, 2))
	FPR_db[[i]] = result_database$FPR
	recall_db[[i]] = result_database$recall
	precision_db[[i]] = result_database$precision
}

# Case2: All UniProt
index_vector_DT_uniprot = which(uniprot_per_pathway_table[,1] %in% vector_DT_all_uniprot)
DTstatus = rep("no", length(uniprot_per_pathway_table[,1]))
DTstatus[index_vector_DT_uniprot] = "yes"
predictive_power_uniprot = NULL; FPR_uniprot = list(); recall_uniprot = list(); precision_uniprot = list()
for (i in 2:4)  {
	pc_database = as.integer(uniprot_per_pathway_table[,i])
	tmp = data.frame(1:length(pc_database), pc_database, DTstatus)
	colnames(tmp) = c("node index", "pathway_centrality", "DT")
	rank_database = tmp[with(tmp, order(-pc_database)),]
	result_database = compute_prediction_metrics(rank_database)
	predictive_power_uniprot = c(predictive_power_uniprot, round(result_database$AUC, 2))
	FPR_uniprot[[i]] = result_database$FPR
	recall_uniprot[[i]] = result_database$recall
	precision_uniprot[[i]] = result_database$precision
}


table_pathways_ROC = cbind(table_pathway_description_2, predictive_power_db, predictive_power_uniprot)
colnames(table_pathways_ROC) = c("Avg pathway_per_prot_in_db DTs", "Avg #pathway_per_prot_in_db nonDTs", "Max #path_per_prot_in_DTs", "Max #path_per_prot_in_nonDTs", "AUC-1 pathway", "AUC-0 pathway")
rownames(table_pathways_ROC) = c("PID", "Reactome", "KEGG")

table_pathways_ROC					# Table 9 in paper

# Plots:
postscript("FigureS8.eps")				# Supp.Fig.8 in Add.File.2
#jpeg("figs8.jpg")
	plot(FPR_uniprot[[4]], recall_uniprot[[4]], type="b", col="black", xlab="FPR", ylab="TPR (recall)")
	legend("bottomright", c("KEGG -all", "Reactome -all", "PID -all", "KEGG -only", "Reactome -only", "PID -only"), fill=c("black", "purple", "red", "brown", "blue", "orange"))
	lines(FPR_uniprot[[3]], recall_uniprot[[3]], type="b", col="purple")
	lines(FPR_uniprot[[2]], recall_uniprot[[2]], type="b", col="red")
	lines(FPR_db[[4]], recall_db[[4]], type="b", col="brown")
	lines(FPR_db[[3]], recall_db[[3]], type="b", col="blue")
	lines(FPR_db[[2]], recall_db[[2]], type="b", col="orange")
	lines(0:1, 0:1, type="l", col="gray")
	lines(result1_test1$FPR, result1_test1$recall, type="l", col="gray")
dev.off()

##################
# 6. Disease Analysis:
##################
# 6.1. Relationship between DTs and distars:
dis_tab = read.table("morbidmap_09112010.txt", header=TRUE, comment.char="", sep='\t', quote="")

gene_targets = unique(dis_tab$geneid)
disease_targets = NULL
for (i in gene_targets) {
	disease_targets = c(disease_targets, convert_protein_ID("entrezgene/locuslink", i, "icrogid", id_conversion_table_human))
}
disease_targets = as.integer(unique(disease_targets))

genes_lost_in_translation = length(gene_targets) - length(disease_targets)	# 336
order_zero_link = intersect(disease_targets, final_vector_DT)			# 436

# Adjacency matrix of disease-targets vs drug-targets:
generate_matrix_DT_dt = function(graph) {
	index_vector_DT = which(V(graph)$name %in% final_vector_DT)
	disease_target_DT = which(V(graph)$name %in% disease_targets)
	sp_matrix = shortest.paths(graph, mode="all", weights=NULL)
	sp_matrix_a = sp_matrix[index_vector_DT,]
	sp_matrix_b = sp_matrix_a[,disease_target_DT]
}

sp_matrix_full = generate_matrix_DT_dt(full_graph_mat)			# Time: 17'. 1227 x 2062
diameter_full = diameter(full_graph_mat)				# 14

# Shortest path between a DT and any distar (not necessarily the one that the drug attacks):
find_min_distance_DT_dt = function(sp_matrix) {
	min_path_fromDT = NULL
	for (i in 1:dim(sp_matrix)[1]) {
		min_path_fromDT = c(min_path_fromDT, min(sp_matrix[i,]))
	}
	as.data.frame(table(min_path_fromDT))
}

min_path_full = find_min_distance_DT_dt(sp_matrix_full)
#  0   1   2   3   4 Inf 
#436 619 154  12   1  5 

# Shortest paths DT-distar for subsets:
biogrid_mat = convert_edgeList_to_graph(convert_MITAB_to_edgeList(biogrid_table, complex_rep="matrix"))
rual_stelzl_mat = convert_edgeList_to_graph(convert_MITAB_to_edgeList(rual_stelzl_table, complex_rep="matrix"))
rual_mat = convert_edgeList_to_graph(convert_MITAB_to_edgeList(rual_table, complex_rep="matrix"))

sp_matrix_biogrid = generate_matrix_DT_dt(biogrid_mat)			# 751 x 1559
diameter_biogrid = diameter(biogrid_mat)				# 12
min_path_biogrid = find_min_distance_DT_dt(sp_matrix_biogrid)

sp_matrix_rual_stelzl = generate_matrix_DT_dt(rual_stelzl_mat)		# 221 x 380
diameter_rual_stelzl = diameter(rual_stelzl_mat)			# 11
min_path_rual_stelzl = find_min_distance_DT_dt(sp_matrix_rual_stelzl)

sp_matrix_rual = generate_matrix_DT_dt(rual_mat)			# 74 x 156
diameter_rual = diameter(rual_mat)					# 11
min_path_rual = find_min_distance_DT_dt(sp_matrix_rual)

# Consolidation of Results:
list_distances = sort(unique(c(as.vector(min_path_full[,1]), as.vector(min_path_biogrid[,1]), as.vector(min_path_rual_stelzl[,1]), as.vector(min_path_rual[,1]))))
table_distances = matrix(nrow=length(list_distances), ncol=5)
for (i in 1:length(list_distances)) {
	table_distances[i,1] = list_distances[i]
	tmp2 = min_path_full[which(min_path_full[,1]==list_distances[i]), 2]
	tmp3 = min_path_biogrid[which(min_path_biogrid[,1]==list_distances[i]), 2]
	tmp4 = min_path_rual_stelzl[which(min_path_rual_stelzl[,1]==list_distances[i]), 2]
	tmp5 = min_path_rual[which(min_path_rual[,1]==list_distances[i]), 2]
	if (length(tmp2)>0) {table_distances[i,2] = tmp2}
	if (length(tmp3)>0) {table_distances[i,3] = tmp3}
	if (length(tmp4)>0) {table_distances[i,4] = tmp4}
	if (length(tmp5)>0) {table_distances[i,5] = tmp5}
}
colnames(table_distances) = c("Distance", "Full_PIN", "Biogrid", "Rual+Stelzl", "Rual")
table_distances						# Table 10 in paper

# 6.2. Degree as predictor of only cancer DTs:
# 6.2.1. DAVID Analysis:
# Degree rank using UniProt IDs:
icrogids = cbind((1:length(V(full_graph))), V(full_graph)$name)
icrog_rank = NULL
for (i in 1:dim(rank)[1]) {
	icrog_rank[i] = icrogids[which(as.character(icrogids[,1])==as.character(rank[i,1])), 2]
}

#geneid_list = NULL
#for (i in 1:length(icrog_rank)) {
#	tmp = convert_protein_ID("icrogid", icrog_rank[i], "entrezgene/locuslink", id_conversion_table_human)[1]
#	if (length(tmp) > 0) {
#		geneid_list[i] = tmp
#	} else {
#		geneid_list[i] = "NA"
#	}
#}

uniprot_list = NULL
for (i in 1:length(icrog_rank)) {
	tmp = convert_protein_ID("icrogid", icrog_rank[i], "uniprotkb", id_conversion_table_human)[1]
	if (length(tmp) > 0) {
		uniprot_list[i] = tmp
	} else {
		uniprot_list[i] = "NA"
	}
}

new_rank1 = data.frame(uniprot_list, rank[,2], rank[,3])
# write.table(new_rank1, file="degree_rank_uniprot.txt", row.names=F)
to_bins = new_rank1[which(new_rank1[,1]!="NA"),]

# Bins:
bins = list(); old_i = 0
number_bins = as.integer(dim(to_bins)[1]/700)
for (i in 1:number_bins) {
	rows_to_select = ((old_i*700)+1):(i*700)
	bins[[i]] = paste(to_bins[rows_to_select,1], collapse=",", sep="")
	old_i = i
}

# Resulting bins (700 uniprotids each) were sent to DAVID for over-representation analysis.
# Results from DAVID output files were saved as binxx_GADB2.txt. Next portion of code consolidates those files into a single table:
#summary_DAVID = NULL
#for (i in 1:20) {
#	if (i %in% c(1,2,3,4,5,6,7,8,11,12,13,14,15,18,19)) {
#		filename = paste("DAVID/bin", i, "_GADB2.txt", sep="")
#		table = read.table(filename, header=T, comment.char="", sep='\t', quote="")
#		bin_name = rep(paste("bin", i), dim(table)[1])
#		GADB_disease_class = as.character(table$Term)
#		number_genes = table$Count
#		pvalues = table$PValue
#		summary_DAVID = rbind(summary_DAVID, cbind(bin_name, GADB_disease_class, number_genes, pvalues))
#	} else {
#		bin_name = paste("bin", i)
#		summary_DAVID = rbind(summary_DAVID, cbind(bin_name, "NA", "NA", "NA"))
#	}
#}
# write.table(summary_DAVID, file="summary_DAVID.txt", row.names=F)

# 6.2.2. Cancer Analysis using DrugBank disease info:
cancer_related_table = drugbank_iRef_human[unique(c(grep("cancer", drugbank_iRef_human$Annotations_Interaction), grep("melanoma", drugbank_iRef_human$Annotations_Interaction), grep("carcinoma", drugbank_iRef_human$Annotations_Interaction), grep("leukemia", drugbank_iRef_human$Annotations_Interaction), grep("adenoma", drugbank_iRef_human$Annotations_Interaction), grep("sarcoma", drugbank_iRef_human$Annotations_Interaction), grep("lymphoma", drugbank_iRef_human$Annotations_Interaction), grep("neoplasia", drugbank_iRef_human$Annotations_Interaction), grep("blastoma", drugbank_iRef_human$Annotations_Interaction), grep("mesothelioma", drugbank_iRef_human$Annotations_Interaction), grep("myeloma", drugbank_iRef_human$Annotations_Interaction), grep("pheochromocytoma", drugbank_iRef_human$Annotations_Interaction), grep("cytoma", drugbank_iRef_human$Annotations_Interaction))),]
#NOT found in drugbank: medulloblastoma, lipoma, lipomatosis, muir-torre, liposarcoma, neurofibromatosis, hemangioma, pilomatricoma, histiocytoma, li-fraumeni, leiomyoma.

vector_DT_cancer = unique(cancer_related_table$icrogidb)		# 306
final_vector_DT_cancer = vector_DT_cancer[which(vector_DT_cancer %in% human_prots_in_hh_interactions)]					# 303 out of 1227

index_cancers = which(final_vector_DT %in% final_vector_DT_cancer)
cancer_status = rep("no", length(final_vector_DT))
cancer_status[index_cancers] = "yes"
index_vector_DT = which(V(full_graph)$name %in% final_vector_DT)
deg_DT = deg_full[index_vector_DT]
tmp = data.frame(1:length(deg_DT), deg_DT, cancer_status)
colnames(tmp) = c("node index", "degree", "cancer")
rank_cancer = tmp[with(tmp, order(-deg_DT)),]

# 6.2.3. Predictive Power Analysis (ROC - Cancer Proteins):
index_vector_DT_cancer = which(V(full_graph)$name %in% final_vector_DT_cancer)
deg_cancer_DT = deg_full[index_vector_DT_cancer]
mean(deg_cancer_DT)					# 34.3
DTstatus = rep("no", length(V(full_graph)))
DTstatus[index_vector_DT_cancer] = "yes"
tmp = data.frame(1:length(deg_full), deg_full, DTstatus)
colnames(tmp) = c("node index", "degree", "DT")
rank_cancer = tmp[with(tmp, order(-deg_full)),]
result_cancer = compute_prediction_metrics(rank_cancer)
result_cancer$AUC					# 0.6482

rank_cancer_centrality = generate_DT_ranks(full_graph, index_vector_DT_cancer, centrality_ranking_full)
result_cancer_BC = compute_prediction_metrics(rank_cancer_centrality$BC)
result_cancer_CC = compute_prediction_metrics(rank_cancer_centrality$CC)
result_cancer_BC$AUC					# 0.6617
result_cancer_CC$AUC					# 0.6193

index_vector_DT_non_cancer = setdiff(index_vector_DT, index_vector_DT_cancer)
DTstatus = rep("no", length(V(full_graph)))
DTstatus[index_vector_DT_non_cancer] = "yes"
tmp = data.frame(1:length(deg_full), deg_full, DTstatus)
colnames(tmp) = c("node index", "degree", "DT")
rank_non_cancer = tmp[with(tmp, order(-deg_full)),]
result_non_cancer = compute_prediction_metrics(rank_non_cancer)
result_non_cancer$AUC						# 0.5976

rank_non_cancer_centrality = generate_DT_ranks(full_graph, index_vector_DT_non_cancer, centrality_ranking_full)
result_non_cancer_BC = compute_prediction_metrics(rank_non_cancer_centrality$BC)
result_non_cancer_CC = compute_prediction_metrics(rank_non_cancer_centrality$CC)
result_non_cancer_BC$AUC					# 0.6132
result_non_cancer_CC$AUC					# 0.5627

table_ROC_cancer = data.frame()
table_ROC_cancer[1,1] = round(result_cancer$AUC, 4)
table_ROC_cancer[1,2] = round(result_cancer_BC$AUC, 4)
table_ROC_cancer[1,3] = round(result_cancer_CC$AUC, 4)
table_ROC_cancer[2,1] = round(result_non_cancer$AUC, 4)
table_ROC_cancer[2,2] = round(result_non_cancer_BC$AUC, 4)
table_ROC_cancer[2,3] = round(result_non_cancer_CC$AUC, 4)
colnames(table_ROC_cancer) = c("AUC-Degree", "AUC-BC", "AUC-CC")
rownames(table_ROC_cancer) = c("Cancer DTs", "Non-cancer DTs")
table_ROC_cancer						# Table 11 in paper

# 6.3. Centrality Analysis of Withdrawn Drugs:
tmp = grep("withdrawn", drugbank_iRef$Annotations_A)
drugbank_withdrawn = drugbank_iRef[tmp,]							# 249
drugbank_withdrawn_human = drugbank_withdrawn[which(drugbank_withdrawn$taxb == "taxid:9606"),]	# 249
vector_DT = unique(drugbank_withdrawn_human$icrogidb)						# 124
final_vector_DT_withdrawn = vector_DT[which(vector_DT %in% human_prots_in_hh_interactions)]	# 124
index_vector_DT_withdrawn = which(V(full_graph)$name %in% final_vector_DT_withdrawn)

withdrawn_deg = deg_full[index_vector_DT_withdrawn]
withdrawn_BC = all_BC[index_vector_DT_withdrawn]
non_withdrawn_deg = deg_full[-index_vector_DT_withdrawn]
non_withdrawn_BC = all_BC[-index_vector_DT_withdrawn]
mean(withdrawn_deg)				# 19.88
max(withdrawn_deg)				# 279
mean(withdrawn_BC)				# 54084.41
max(withdrawn_BC)				# 1501217
mean(non_withdrawn_deg)				# 14.11
max(non_withdrawn_deg)				# 789
mean(non_withdrawn_BC)				# 21411.71
max(non_withdrawn_BC)				# 6930614

wtest1 = wilcox.test(withdrawn_BC, all_BC)
wtest2 = wilcox.test(non_withdrawn_BC, all_BC)
pvalue_withdrawn = wtest1$p.value			# 9.5e-6 (<0.05 different, >0.05 the same)
pvalue_non_withdrawn = wtest2$p.value			# 0.8
